# Supplementary material for: Comparative characterization of Cas12f orthologs reveals mechanistic features underlying enhanced genome editing efficiency
Source: Nat Struct Mol Biol. 2026 Apr 13;33(5):756–67. doi: 10.1038/s41594-026-01788-6 (PMC13186708; doi:10.1038/s41594-026-01788-6)
Supplement: Supplementary file 4 — Sequences used in this study. [file 41594_2026_1788_MOESM4_ESM.xlsx]

## Sheet: a. protein_sequence
Nuclease	Sequence	Length (aa)	Accesion No	Environment	Figure
Cas12f-MG119-1	MVYTTKFYLIYDDDNNPIDYAAFCKEMFGIQRDIRTFKNLASSEYFSYMMRRTRWKDEHGAYPTDEELLGDKIGNILYRLACDEIPSFYRINANCVSRDVMKYFKTRWKDIISGKMSIPAYKSNQPINIHNKYVVPIDVDGDIGITLSLLSSDRKKALDLETGMFRFKVWHKCESSIPILHRCLTGEYKIGESSLQYDKSKRMWELALSYHFEKREHELDPERILGIDLGICIPVVVAVSDSYKRLFVRGNEVTAFREKTEAMRRQMSRARVFAGEGSVGHGRNIRAKPVDRIGHRIANFHNTKNDAWSREIVRFAVKNQCGTIQMEDLSGISSGDAPRFLKNWTYFDLQQKIKYKAEAEGIRVVMVAPKFTSQRCSRCGYISSENRPTQEQFVCQSCG…	433	ERS4590711	Human gut microbiome	Fig. 1a and Suppl. Fig. 4 and 5
Cas12f-MG119-2	MGKTDIKEEKIFIGSKKVKITIVEDDPDERNRKYKLIHDEMYKQYLALNMCMSLLATQNTLRMYNSGAENRLLSQIAKLDKKISEKQQIADKDANTEKEQTRKQKAIEDIVKLEEEKNKLREEFDKKATNRTDIDVKFHEQYTSDLYQIIRNEFDFASSITAGLVARKAKDDFKNSFSMGYAKGERSLISYKRSFPLMIRGNEDACYDSNKRKWLDFYYDGDDILIRWLDGIIFKAILGNNPNRNMEIKHTLHKIITGEYRVSQSSIEFDDKGHMYMNVSYRFKKNSKTEIIPGRTLGVDLGIATPAYVCLSDTTYVRSGIGSANDFFRIRQQMKSRRRSLYKSLSLVKGGKGRKKKLQAINSLRDKERNFAKTYNHQLSNKIVKFAKDNGCEFINLEH…	493	SRS5816483	Human gut microbiome	Fig. 1a and Suppl. Fig. 4 and 5
Cas12f-MG119-3	MATEYICITRKIEVHLHKHGGSEEAVQRLKDEYQIWDTINDNLYKAANRIISHCFFNDAYEYRLKIHSPRFKQIENLLRYSKKNKLSEDDIKELKAERKLLYSDFKKQRLDFLQGYGGKGSEQNSTYQVVTHEFLDVIPSDILTCLNQNIAGVYKQYSLDVEMGRRTIPNFKKGIPVPFAIKKHQQLRLRKRDDGSIYVLLPKGLEWDLSFGRDKSNNREIVERVLSGQYDVGNSSIQESKNGKRFLLLVVKIPKESRVLNKERVVGVDLGIATPLYAALNDNEYVGLSIGSRDQFLKVRMRMAAQKRELQRNLCHTTNGGHGRTQKLQALERLEGKERNWVHLQNHIFSKSIIEYALKNDAGVIQMERLTGFGHDKNDEVDVEYKFILRYWSFFELQS…	486	N/A	Sheep gut metagenomes	Fig. 1a and Suppl. Fig. 4 and 5
Al3Cas12f	MATEYTCITRKIEVHLHRHGEYEEAKQRLIDDYRVWDTINDNLYKAANRIVSHCFFNDAYEYRLKIHSPRFQEIEKLLKYPKRNKLTDEDIKQLKAERKQLFADFKKQRHTFLRGGVAEGANPEQNSTYKVISNEFLEVIPSEILTNLNQNISSTYKNYSLDVERGIRTIPNYKRGIPVPFSIKQRGELMLKSRDDGSIYVRFPLGLEWDLSFGRDRSNNREIVERVLSGQYDVGNSSIQESKNRKRFLLLVVKIPKENHNLNPDRIVGVDLGINIPLYAALNDNDYGGMGIGSREQFLNMRMRMDAKKRELQRNLRQSTNGGHGRKQKLQALERFEGKERNWVHLQNHIFSKSIIEYAVKNNAGAIQMERLTGFGRDKNDEVDSNFKFILRYWSFFEL…	488	N/A	Sheep gut metagenomes	Fig. 1a and Suppl. Fig. 4 and 5
Cas12f-MG119-25	MERGIRTIPNFKKGIPVPFSIKPNGEIALKKRDDGTIYVRFPKGLEWDLNFGRDRSNNREIVERVLSGQYGVGNSSIQESKNKKQFLLLVVKIPKENRVLDKERIVGVDLGVNTPLYAALNDNEYGGMGIGSREQFLKVRERMNAQKRELQRSLRHSTNGGHGRSQKLQALDRLEGKERNWVHLQNHIFSKSIIEYALKNDAGVIQMERLTGFGRDNNEEVQNEYKYILRYWSYFELQTMIEYKAKAAGIEVRYINPYHTSQTCSFCGHYEKGQRINQSTFICKNPDCTKGKGKQKSDGAYEGINADWNAARNIARSNEFVGKKKK	326	Days old cow meat	N/A	Fig. 1a and Suppl. Fig. 4 and 5
Cas12f-MG119-27	MATEYTCITRKIEVHLHKHGDDEESVSRYKIEYQKWDEINDNLFKAANRVVSHHFFNDAYEYRLKLQSKRFRDIEKQLRTSRKNNLVDEEITALRAERDKLSAEFKKQRLEFLGVSEQHSTYRVITNEFIDVIPSDVLTCLNQNISLTYKNYAFDVERGIRTIPNFKKGIPVPFSIKGHGQLLLKKREDGSVYIRFPLGLEWDLRFGRDRSNNREIVERILSGEYDAGNSSIQETRNGKRFLLLLVKIPKEKHVLNPNRVVGVDLGINIPLYAALNDNEYGGMSIGSREQFLKMRMRMFAQKRELQSNLRHSTNGGHGRGQKLQALERVEGKERKWVRLQNHIFSKSIIDYALKNGAGVIQMERLTGFGRDKNDEVDEESKFILRYWSFFELQTMIEYK…	481	Sheep stool	N/A	Fig. 1a and Suppl. Fig. 4 and 5
Cas12f-MG119-32	MATEYTCITRKIEVHLHRHGEGEEAIERMKREYQIWDDINNNLYKAANRIVSHCFFNDAYEYRLKIHSPRFKAIEKALAYAKRDKLTPDEVKQLKAERSALFKQFKSQRQTFLRGGEEEGSNPEQNSTYQVITKEFKDYIPSEVLTNLNQNIAGVYKQFSLEIQNGNRSIQNFKKGIPVPFAIKSHGVLMIKKREDGTIYVRFPLGLEWDLAFGRDRSNNREIVERILSGAYDVGNSSIQEAKNGKRFLLLVVKIPKEINKLDKNRVVGIDLGINIPISAALNDNAYGGMSVGSREQFLKVRMRMAAQKRELQRSLRSTTNGGHGRKQKLQALDRLEGKERNWVHLQNHIFSKTIIDYAIKNGAGVIQMENLSNFGHNKFDEVNEGYKFILRYWSFFEL…	488	One day old cow dung	N/A	Fig. 1a and Suppl. Fig. 4 and 5
Cas12f-MG119-51	MATEYTCITRKIEVHLHKHGDGEEAEQRRAEEFRIWNEINDNLYKAANRIVSHCFFNDAYEYRLKIQSPRYNEIQKSLRYTKRNKLTDDEIKSLKAERKSLFDEFKKQRQTFLRGGVSEGANPEQNSTYKVVSNEFLDVIPSHILTCLNQNVSSTYKCYSKEVEFGNRTIPNFKKGIPVPFPIKHGNILLLKKREDGSIFVDFPKGLEWDLSFGRDRSNNREIVERILSGQYDAGTSSLQEGKNGKIFLLLVVKIPKQSNALDPNRVVGIDLGINIPLYAALNDNEYGGMSIGSREQFLKMRMRMTAQKRELQRNLHYSTNGGRGRSHKLQALERLEGKERNWVHLQNHIFSKNIIEFAVKNNAGVIQMERLTGFGHDRNDEVDDGFKFILRYWSFFEL…	488	Human gut microbiome	YSZC12003_37583	Fig. 1a and Suppl. Fig. 4 and 5
Cas12f-MG119-54	MAEYTVITRKIEVHLHSDDNSEESKELLQEKYRAWNEINDHLYEAANRIVSHRFFNDEYEMRLRVHSPRYKEIKDILRKAQKDKLADSYVKELKAERKQLESEFREQRLTFLRGGDPDGTGSEQNSTYDVATNEFSDSIPSNILTCLNQNIIKTYNSYKTEIKFGERTIPNFKKGLPVPFPIKYNGNLQICKRDDGTIFVRLPGKKGQKWHLEWDLDFGRDRSNNREIVERILNGTYDVGNSSIQETRSRKRFLLLVVKIPKERNVSLDPNRVAGIDLGINIPLYAALNDNEYARSRIGSRDQFLDVRNRMEAQLHKLQANLRNSTAGGRGRGHKLQALERFKEKERNWVRLQNHIFSKGAIEFAVKNNAGVIQMERLTGFGRDGNGEVKNDRKFLLRN…	497	Human gut microbiome	ERS4806556	Fig. 1a and Suppl. Fig. 4 and 5
Cas12f-MG119-62	MATEYTCITRKIEVHLHKHGDGEEAENRRAEEFRMWNDINDNLYKAANRIVSHCFFNDAYEYRLKIQSPRYREIQRKLRYSKRDKLSDAEIKELKAERNELDKEFRKQYQAFMLGGSSEGYKSTIPQNSTERIVNNEFGDIIPSNVLSCLNQNVFQTYKQYRTDVEFGKRTISNFKKGMPVPFSIKANKNLMLKKREDGSIFVYFPKGLEWDLSFGRDRSNNREIVERILSGQYDVGTSSLQEAKNGKVFLLLVVKIPKQSDKLDPNRVVGIDLGINIPLYAALNDNEYGGMSIGSREQFLKMRMRMVAQKRELQRNLRHSANGGRGRSHKLQALERLEGKERNWVHLQNHIFSKNIIEFAVKNNAGVIQMERLTGFGHDRNDEVDDGFKFILRYWSFF…	490	Human stool	N/A	Fig. 1a and Suppl. Fig. 4 and 5
Cas12f-MG119-263	MPTEYTCITRKIEVHLHKNGDDAESIALLKEQYAIWNAINDNLYKAANRIVSHCFFNDAYEFRLRLHSPEFDKIAKALKDAEKNKLSKKEIDALKKERKKLFDGFKKQRKLFLSGGVDDGKNKEQNSTYKVIREEFSDVIPSKVANCLNQKVVATYKAFTKDVERGTRTIPNYKKGLPVPFQMTLDKELQLKQRSDGSYYVKFPKQLEWDLYFGRDRSNNLEIVKRILSGEYLVGDSSIQQTKRGKIFLLLVVKIPKKEIALDKNIVVGVDLGINVPLYAALNNNVYGGMGVGSRDQFLKVRMQMYARKREMQRCLRYGTNGGHGRKQKLQALERLEGKERNWVHLQNHIFSKALIDYALKNNAGVIQMEKLSGFGKDKDGEVDDGYKFILRNWSYFEL…	487	Bioreactor	SRS4646128	Fig. 1a and Suppl. Fig. 4 and 5
Cas12f-MG119-267	MATEYTCITRKIEVHLHKHGDSEEAAQRFKDEYRIWDDINNNLYKAANRIISHCFFNDTYEYRLKLHSPRLQEIEKLLSNPKRNKLSDEDVKQLKAERKHLFADFKKQRQVFLRGGVEDGANPEQNSTYKVVSNEFIDFIPSEVLTNLNQNISSTYREYSLDVERGVRTIPNYKKGIPVPFSIKQKGEIVLKKREDGSIYVRFPKGLEWDLSFGRDRSNNREIVERVLSGQYDVGNSSIQETKNKKRFLLLVVKVPKQVASFDPNRIVGVDLGINVPLYAALNDNEYGGMSIGSRDQFLKVRMRMAAQKRELQHNLRHTTNGGHGRPQKLQALNRLEGKERNWVHLQNHIFSKSIIEYAVRNNAGVIQMERLTGFGRDKNDEVGEDFKFLLRYWSFFEL…	489	Fresh cow meat	N/A	Fig. 1a and Suppl. Fig. 4 and 5
Cas12f-MG119-268	MANEFTCITRKIEVHLHKHGDSDEAIQRYKEEYRMWDDINNNLYKAANRIVSHCFFNDAYEYRLKLHSPRFQKIEKLLSNPKRNKLSNDDIKELKAERKLLFSDFKSQRQTFLRGGIETGTNQEQNSTYIVIKNEFIACIPSDVLTNLNQNISSTYRKYTLDVERGIRTIPNFKKGIPVPFSIKPNGEIALKKRDDGTIYVRFPKGLEWDLNFGRDRSNNREIVERVLSGQYGVGNSSIQESKNKKQFLLLVVKIPKENRVLDKERIVGVDLGVNTPLYAALNDNEYGGMGIGSREQFLKVRERMNAQKRELQRSLRHSTNGGHGRSQKLQALDRLEGKERNWVHLQNHIFSKSIIEYALKNDAGVIQMERLTGFGRDNNEEVQNEYKYILRYWSYFEL…	489	Days old cow meat	N/A	Fig. 1a and Suppl. Fig. 4 and 5
Cas12f-MG119-270	MATEYTCITRKIEVHLHRHGDSEEAAQRLKEEFRIWDEINDNLYKAANRIISHCFFNDAYEYRLKLHSPRFQEIEKLLKYAKRNKLTDDDIKALKAERKELFAEFKRQRQSFLGGSEQNSTYKVVTDEFLEVIPSDVLTCLNQNISSTYREYALDVESGRRTIPNFKKGIPVPFAIKVHRELALRKREDGSIYIRFPKGLEWDLNFGRDRSNNREIVERVLSGQYDVGNSSIQETKNRKRFLLLVVKIPKESRALIPDRVVGVDLGVNIPLYAALNDNTYGGLSIGSRDQFLKVRMHMAAQKRELQRNLRVATNGGHGRKQKLQALDRLEGKERNWVHLQNHIFSKSIIEYALRNEAGAIQMERLTGFGHDRNDEVDEGFKFILRYWSFFELQTMIEYK…	482	Sheep stool	N/A	Fig. 1a and Suppl. Fig. 4 and 5
Cas12f-MG119-271	MATEYTCITRKIEVHLHRHGDSEEAKQRLAEEYQMWDEINNNLYKAANRIISHCFFNDAYEYRLKLHSPRFKEIEDLLKNAKRKKLTKEDIDELKAERKRLFAEFKKQRQEFLGGSEQNSTYKVATQEFLDKIPSNVLTCLNQNIAGVYREFSLEVERGQRTIPNYKKGIPVPFPLKVHGELMLMRRSDNSVYVRFPKGLEWDLSFGRDRSNNREIVERVLDGRYDVGNSSIQESKNGKRFLLLVVKIPKENRALDANRVVGVDLGVAVPLSAALNDNEYGGMSIGSYDQFTKMRMRMSAQKRELQRNLRHTTNGGHGRAQKLQALERLEGKERNWVHLQNHIFSKSVIEFAIQNGAGAIQMERLAGFGRDKNNEVDEGYKFVLRYWSFFELQSMIEYK…	482	Fresh cow meat	N/A	Fig. 1a and Suppl. Fig. 4 and 5
Cas12f-MG119-272	MATEYTCITRKIEVHLHRHGDSEEAAQRLKEEFRIWDEINDNLYKAANRIISHCFFNDAYEYRLKLHSPRFQEIEKLLKYAKRNKLTDDDIKALKAERKELFAEFKRQRQSFLGGSEQNSTYKVVTDEFLEVIPSDVLTCLNQNISSTYREYALDVESGRRTIPNFKKGIPVPFAIKVHRELALRKREDGSIYIRFPKGLEWDLNFGRDRSNNREIVERVLSGQYDVGNSSIQETKNRKRFLLLVVKIPKESRALNPDRVVGVDLGVNIPLYAALNDNTYGGLSIGSRDQFLKVRMHMAAQKRELQRNLRVATNGGHGRKQKLQALDRLEGKERNWVHLQNHIFSKSIIEYALRNEAGAIQMERLTGFGHDRNDEVDEGFKFILRYWSFFELQTMIEYK…	482	Baby sheep stool	N/A	Fig. 1a and Suppl. Fig. 4 and 5
Cas12f-MG119-273	MANEFVCITRKIEVYLHKHGDDDESKLRYDAEREKWRAINDNLYKAANYITTHCFFNDAFEERLRVQSPEYNRIEKLLRRAKKDNLSYAEIRVLKEERKKLQIQFKQQKKEFLQTSEQNSTYRMVSEEFGDIISSEILTCLNQNISSTYSCYRKEIEYGKRTIPNYKRGIPVPFSIKKKQQLNIKRRADGSIFVRLPFGMEWDLFFGRDRSNNREIVDRVLEQKYDVGNSSLQETQKGKTFLLLVVKIPKQIQELNFNRVVGVDLGINVPLYAALNDNEYGGLSIGSREQFLNVRMRLTKQKRELQYALRNSTNGGHGRKQKLQALERVEKKERNWVHLQNHIFSKSIIEYALKHSAGVIQMENLTGFGRDVDNEVEEDYKFILRYWSFYELQQLIEYK…	482	Baby sheep stool	N/A	Fig. 1a and Suppl. Fig. 4 and 5
Cas12f-MG119-274	MANTEFTCITRKIEVHLHRHGDSDEAALRLKNEYHFWDEINDNLYKAANRIISHCFFNDTYEYRLKLHSPRFQEIEKLLKNAKRNKLTDEEIKELKAERKLLFSDFKKQRYTFLRGGIEDGANPEQNSTYRVVSNEFIDTIPSEVLTNLNQNISSTYKNYTIDVERGLRTIPNYKRGMPVPFSIKKHGVLALRKREDGSIYVAFPKGLEWDLSFGRDRSNNREIVERVLSGLYDVGNSSIQEAKNGKRFLLLVVKIPKEVKILDTNRVVGVDLGVAVPLYAAISDNEYGGMSIGSYDQFIKVRMRMNAQKREMQHNLRHTTNGGHGRTQKLQALERLEGKERNWVHLQNHIFSKSIIEYALQNNAGAIQMERLTGFGHDKNNEVDEGYKFILRYWSFFE…	490	Days old cow meat	N/A	Fig. 1a and Suppl. Fig. 4 and 5
Cas12f-MG119-275	MATEYTCITRKIEVHLHRHGEDEEAKQRLIDDYRVWDTINDNLYKAANRIVSHCFFNDAFEYRLKIHSPRFQEIEKLLKYSKRNKLTDEDIKQLKAERKQMFADFKKQRHTFLRGGVAEGANPEQNSTYKVISNEFLEVIPSEILTNLNQNISSTYKNYSLDVERGIRTIPNYKRGIPVPFSIKQRGELMLKRRDDGSIFIRFPMGLEWDLSFGRDRSNNREIVERVLSGQYDVGNSSIQESKNRKRFLLLVVKIPKESRNLNPDRIVGVDLGINIPLYAALNDNDYGGMGIGSREQFLNMRMRMAAKKRELQRNLRQSTNGGHGRKQKLQALERLEGKERNWVHLQNHIFSKSIIEYALKNNAGAIQMERLTGFGRDKNDEVDSNFKFILRYWSFFEL…	489	Sheep stool	N/A	Fig. 1a and Suppl. Fig. 4 and 5
Cas12f-MG119-276	MATEYTCITRKIEVHLHKHGEGEEATKRLQEEYRIWDDINNNLYKAANRIVSHCFFNDTYEYRLKLHSPRFQEIEKKLSNPKRNKLSDEEVKQLKAERKLLFADFKKQRQVFLRGGIEEGANPEQNSTYKVVSKEFIDTIPSEVLTNLNQNISSTYREYALDVERGVRTIPNYKKGIPVPFSIKQKGDIVLKKRDDGTIYVRFPKGLEWDLSFGRDRSNNREIVERVLSGEYDVGNSTIQETKNRKRFLLLVVKIPKQTVVFNPNRIVGVDLGINVPLYAALNDNEYGGMGIGSRDQFLKVRMRMVAQKRELQRNLRHTTNGGHGRTQKLQALDRLEGKERNWVHLQNHIFSKSIIEYAVKNNAGIIQMERLTGFGRDDKEEVQDEYKFILRYWSFFEL…	489	Sheep stool	N/A	Fig. 1a and Suppl. Fig. 4 and 5
Cas12f-MG119-277	MAAEFTCITRKIEVHLHRHGEGEEAEMRLKEEYRIWDEINDNLYKAANRVVSHCFFNDSYEYRLKLHSPRFQEIEKLLKNAKRNKLSNDDIRELKEERSLLFSDFKKQRLAFLQGNSGKGSEQNSTYKVISNEFVDVIPSEVLTNLNQDISSTYKNYALEVERGARTIPNYKKGIPVPFSIKQSGELRLRKREDGSVYITFPRGLEWDLNFGRDRSNNREIVERVLSGLYDVGNSSIQETKSRKRFLLLVVKIPKEASKLDKNKVVGVDLGVAVPLYAALNDNQYGGMSIGSYEQFTKVRQRMFAQKKELQRNLRHTTNGGHGRKQKLQALERMEGKERNWVHLQNHIFSKSLIEYALGNKAGVVQMERLTGLGRDVNDELGEGYKFVLRYWSFFELQT…	487	Wool sheep stool	N/A	Fig. 1a and Suppl. Fig. 4 and 5
Cas12f-MG119-285	MADKQKEVIITRKIEVHLHHDPVADPDKVEYNRHWEVWHTINNNLYKAANRIVSHKFFNDEYEHRLQLHSPEFQEINRKLARAKKEQLSAEEIAALRSRIKELYAQFANEKRTFLRGGVAVGPNPEQNSTDKVVRDEFSDVVPTEILTCLNQSVSSTYSEYKKQIARGERAIPNYKKGMPVPIRMKANGQLKLRRRPDNSIYVLTPRGLEWDLSFGRDRSNNREIVERVLSGQYDVGGSSIQEKGRKIFLLLVVKLPASQNELNPERVVGVDLGLNIPLYAALNDNEYGGLSIGSRDKFMKERERMSARRRELQRSLRISTQGGHGRSHKLKALDQFEEKERNWVHTQNHIFSRQVVEYAKSNGAGVIQMESLKGSGKDKEEHIEQGFKYVVRYWSYFE…	487	Elk dung	SRS2531449	Fig. 1a and Suppl. Fig. 4 and 5
Cas12f-MG119-286	MATEYTCITRKIEVHLHRHGDSEEALQRYKEEFRIWDEINDNLYKAANRIISHCFFNDAYEYRLKLHSPRFQEIEKLLKYAKRNKLTDDDIKALKAERKELFAEFKRQRQSFLGGSEQNSTYKVVTDEFLEVIPSHVLTCLNQNISSTYREYALDVEHGRRTIPNFKKGIPVPFPIKATGELLLRKREDGSIYIRFPKGLEWDLNFGRDRSNNREIVERVLSGQYDVGNSSIQETKNRKRFLLLVVKIPKESRTLNPDRVVGVDLGVNIPLYAALNDNTYGGLSIGSRDQFLKVRMRMAAQKRELHRNLRVATNGGHGRKQKLQALDRLEGKERNWVHLQNHIFSKSIIEYALRNEAGAIQMERLTGFGHDRNDEVDEGFKFILRYWSFFELQSMIEYK…	482	Elk dung	SRS2531449	Fig. 1a and Suppl. Fig. 4 and 5
Al3Cas12f RKK	MATEYTCITRKIEVHLHRHGEYEEAKQRLIDDYRVWDTINDNLYKAANRIVSHCFFNDAYEYRLKIHSPRFQEIEKLLRYPKRNKLTDEDIKQLKAERKQLFADFKKQRHTFLRGGVAEGANPEQNSTYKVISNEFLEVIPSEILTNLNQNISSTYKNYSLDVERGIRTIPNYKRGIPVPFSIKQRGELKLKSRDDGSIYVRFPLGLEWDLSFGRDRSNNRKIVERVLSGQYDVGNSSIQESKNRKRFLLLVVKIPKENHNLNPDRIVGVDLGINIPLYAALNDNDYGGMGIGSREQFLNMRMRMDAKKRELQRNLRQSTNGGHGRKQKLQALERFEGKERNWVHLQNHIFSKSIIEYAVKNNAGAIQMERLTGFGRDKNDEVDSNFKFILRYWSFFEL…	488			Fig. 6
OspCas12c	MTKLRHRQKKLTHDWAGSKKREVLGSNGKLQNPLLMPVKKGQVTEFRKAFSAYARATKGEMTDGRKNMFTHSFEPFKTKPSLHQCELADKAYQSLHSYLPGSLAHFLLSAHALGFRIFSKSGEATAFQASSKIEAYESKLASELACVDLSIQNLTISTLFNALTTSVRGKGEETSADPLIARFYTLLTGKPLSRDTQGPERDLAEVISRKIASSFGTWKEMTANPLQSLQFFEEELHALDANVSLSPAFDVLIKMNDLQGDLKNRTIVFDPDAPVFEYNAEDPADIIIKLTARYAKEAVIKNQNVGNYVKNAITTTNANGLGWLLNKGLSLLPVSTDDELLEFIGVERSHPSCHALIELIAQLEAPELFEKNVFSDTRSEVQGMIDSAVSNHIARLSSS…	1252			Fig. 1a
Cas12c1	MQTKKTHLHLISAKASRKYRRTIACLSDTAKKDLERRKQSGAADPAQELSCLKTIKFKLEVPEGSKLPSFDRISQIYNALETIEKGSLSYLLFALILSGFRIFPNSSAAKTFASSSCYKNDQFASQIKEIFGEMVKNFIPSELESILKKGRRKNNKDWTEENIKRVLNSEFGRKNSEGSSALFDSFLSKFSQELFRKFDSWNEVNKKYLEAAELLDSMLASYGPFDSVCKMIGDSDSRNSLPDKSTIAFTNNAEITVDIESSVMPYMAIAALLREYRQSKSKAAPVAYVQSHLTTTNGNGLSWFFKFGLDLIRKAPVSSKQSTSDGSKSLQELFSVPDDKLDGLKFIKEACEALPEASLLCGEKGELLGYQDFRTSFAGHIDSWVANYVNRLFELIELV…	1302			Fig. 1a
Cas12c2	MTKHSIPLHAFRNSGADARKWKGRIALLAKRGKETMRTLQFPLEMSEPEAAAINTTPFAVAYNAIEGTGKGTLFDYWAKLHLAGFRFFPSGGAATIFRQQAVFEDASWNAAFCQQSGKDWPWLVPSKLYERFTKAPREVAKKDGSKKSIEFTQENVANESHVSLVGASITDKTPEDQKEFFLKMAGALAEKFDSWKSANEDRIVAMKVIDEFLKSEGLHLPSLENIAVKCSVETKPDNATVAWHDAPMSGVQNLAIGVFATCASRIDNIYDLNGGKLSKLIQESATTPNVTALSWLFGKGLEYFRTTDIDTIMQDFNIPASAKESIKPLVESAQAIPTMTVLGKKNYAPFRPNFGGKIDSWIANYASRLMLLNDILEQIEPGFELPQALLDNETLMSGI…	1218			Fig. 1a
Saccharomonospora_piscinae_Cas12n	MRAYRFTLDPTRTQLDTLAQHAGAARWAYNHALATKLDALRRRQLQIDELVTLGLTEQQARRDATVTVPSKPQVQKRWNQLKGDTTRGGDGICPWWRAVSTYAFQSAFLDADRAWKNWMDSLTGKRAGRRVGAPRFKKKGRCRDSFRLHHAVNDPTIRLEGYRRLRMPRLGSIRLHDSGKRLARALARGGRVQSVTVSRGGHRWYASVLVDEPDHTPGRETQHRPSRAQHTAGGVGVDVGVHHLAALSTGETLDNPRHLHHAHTRLVKAQRALARTQKGSHRRRRAAERVGRLHHQLAERRASHLHTITKRLATQHALVAVEDLNVQGMTRTARGTLTQPGRNVRAKAGLNRAILDAAPGELRRQLEYKASWYGSTLAVCDRWAPTSKTCSTCGTVKTK…	485			Fig. 1a
Mycobacterium_heckeshornense_Cas12n	MVRSVGDDLRAYRFALDLRPAQLRAVAEHAGAARWAYNHALGVKFAALKQRQTVIAELVTAGVDAQAAARRAPRIPTRPQIQKDLNATKGDSRSGVDGLCPWWWTASTYAFQSAMIDADRAWHNWMSSVTGQRAGRRVGRPRFKSKHRCRDSFRIHHNVKQPTIRPDTSGYRRLIVPRLGSLRTHDSTKRLRRALDRGAVIQSVTISRGGHRWYASVLVKTPDAPAVGPSRAQRKAGIVGVDIGVHSLAALSTGELVVNPRHLNSSCDRLGAAQRALARCQKGSNRRRRAARLLGRRHHELAERRATALHQLTKRLATCWSVVAVEDLHVAGMIRSARGTVDKPGRNVRAKSALNRAILDVAPGELRRQLAYKTVWYGSSLVVCDRFYPSTQTCSACGA…	485			Fig. 1a
Kitasatospora_Cas12n	VAQVETLRAYRFALDPTAAQLADLNRHAGAARWAFNHALGVKVAAHRQWRAQVDALVSGGMPEAQARKSVKVPVPGSQAIKKALNTLKGDSRAETELPDGFHGLHRPCPWWHEVSTYAFQSAFIDADRAWGNWLDSLTGRRAGGPVGYPRFKRKGRARDSFRLHHDVKKPTIRLDGYRRLQLPRLGSIRVHDSGKRLARLVAKGQAVIQSVTVSRGGNRWYASVLAKVVQEVPGKPTRAQTGRGTVGVDWGISHLASLSQPLDPADPGSIHIANPRHLDQWTRQLAKAQRALSRTERGSRRRVKAARKVGAIQHRIAQRRASTVHLLTKKLATGFATVAVEDLNVRGMSASARGTVEKPGRRVRQKAGLNRAILDAAPGELRRQLTYKTSWYGSALAVL…	492			Fig. 1a
Nocardiopsis_metallicus_Cas12n	MKKDAHQRWRDEVDILITTGLSEKDARTRLKGTSKIPNKPDVYKAFQHLRGDAAQGIDGIAPWHAEIPTYVFQSAFQDADRAWKNWLDSYTGKRAGRRVGYPRFKKKFRSRDSFRLHHDAKKPKPALRLEGYRRLRLGGALKTVRLHGSAKPLHRLVSSGRAVVQSVTVSRGGTRWYASVLCKVETDVPDPTHRQKANGRIGLDWGLNHLAALSTPLDGHHLVDNPRHLRHASKRLTKAQRALSRTQKGSARRRRAAARVGKLHHLVAEQRATFLHTLTKRLTTTFACVAIEDLNVAGMTRSARGTVQLPGKNVSSKAGLNRSILDAAPAELRRQLEYKTSWYGSHIAILDRWFPSSKTCSGCGWRNPSLPLSEREFVCAECGLRLDRDLNAARNIAAH…	458			Fig. 1a
Corynebacterium_glutamicum_Cas12n	MTSTTLAPEEPLMVFRGARFRLDPTGEQQGILSQQAGAARVAYNMMCTLNKDILEARSQLYSTLIKDGKTKDKAKKELKAAAKEDPSLAIVWARDFDKNYITPERNRHKHAAQRIAAGENPVDVWNPDEERFNEPWLHTANRRVLRSGQKQYEQALDNFFKSQNGSRAGQKMGKPRFKTKIRSTDSFTIDAVDVSSSTTLIRDIGPKDHARYKTGEASTGIIADYRHVRLSHLGTFRVFGSTKALVRQLDRGGRIKSCTVSRSADRWYVSFLVELPIEIARSTPTKKQYKAGAVGIDLGVKSLAALSTGEIIPNPRFLRTADKKIKKLQRKIARCQKGSKNSIRLKRRLARCHHELALQRAGYLNELTSMLASSFSAIALEDLNVAGMTSSARGTVENP…	537			Fig. 1a
Rothia_dentocariosa_Cas12n	MATTDKKDEENLRAYKFRLDPNQAQTTALYQAVGAARYTYNMLTAYNLEVNRLRDDYWKRRHDEDISDADIKKELNALAKEDKRYKQLNYGAFGTQYLTPEKKRHEQAEHRIENGEDPSVVWNQETERSANPWLHTANQRVLVSGLQNASDAWDNFWASRTGKRAGRLVGTPRFKKKGVSRDSFTVPAPEKMGAYGTAYLRGEPAYKQGRRKITDYRHVRLSYLGTIRTFNSTKPLVKAVVAGAKIRSYTVSRNADRWYVSFLVKFSEPIRRSATKRARAAGSVGVDLGVKYLASLSDSEAPQRFPNLKFVEGLPSLENPRWSEASSRRLHKLQRALARSQKGSNRRSRLVKQIARLHHMTALRRESNLHQLTKKLATEYTLVGFEDLNVSGMTASAKG…	540			Fig. 1a
Salmonella_enterica_Cas12n	HREAAAAIAAGADPAEAWTDERYAEPWMHTVPRRVLVSGLQNAAKATENWMASASGTRAGARVGLPRFKKKGRSRDSFTIPAPEVIGAAGTPYKRGEPRRGVITDHRHLRLASLGTIRTYDKTSRLVRACRRGAQIRSMTISQAGGRWYASILVADPTPIRTGPSRRQRANGAVGVDLGVKHLAALSTGEVIDNGRPGARQAARLTRLQRAHARTQPGSNRRERVRRQIAALQHGIALRRAGLLHQVSTRLATDFAVVALEDLNVAGMTRSARGTLEAPGRNVAAKSGLNRAILDAGLGMLRRQLDYKTSWAGSQVKMIDRFAPSSKACSRCGTVKSTLSLAERTFECEACHLVIDRDVNAAINIRAWAVQEERGAGVELARGRRESRNGRGAAVSGPP…	448			Fig. 1a
Micrococcus_luteus_Cas12n	MPLNGWTMLAQEEVRAMTTTTGTDLAPRLRAFKHRLDPNPAQATLLAQYAGAARVAYNMLIAHNRAALAAGAARRTELAESGLAGPELAARMKAERAADPTLRVASYQSYSTAHLTPLIRRHREAAAAIAAGADPAEAWTDERYAEPWMHTVPRRVLVSGLQNAAKATENWMASASGTRAGARVGLPRFKKKGRSRDSFTIPAPEVIGAAGTPYKRGEHRRGVITDHRHLRLASLGTIRTYDKTSRLVRACRRGAQIRSMTISQAGGRWYASILVADPTPIRTGPSRRQRANGAVGVDLGVKHLAALSTGEVIDNGRPGARQAARLTRLQRAYARTQPGSNRRERVRRQIAALHHGIALRRAGLLHQVSTRLAMDFAVVALEDLNVAGMTRSARGTLEA…	569			Fig. 1a
Thiopseudomonas_Cas12n	MPLNGWTMLAQEEVRAMTTTTGTDLVPRLRAFKHRLDPNPAQATLLAQYAGAARVAYNMLTAHNRAALAASAARRTELAETGLAGPELAARMKAERAADPTLRVASYQSYSTTHLTPLIRRHREAAAAIAAGADPAEAWTDERYAEPWMHTVPRRVLVSGLQNAAKATENWMASASGTRAGARVGLPRFKKKGRSRDSFTIPAPEVIGAAGTPYKRGEPRRGVITDHRHLRLASLGTIRTYDKTSRLVRACRRGAQIRSMTISQAGGRWYASILVADPTPIRTGPSRRQRANDAVGVDLGVKHLAALSTGEVIDNGRPGARQAARLTRLQRAYARTQPGSNRRERVRRQIAALHHGIALRRAGLLHQVSTRLAMDFAVVALEDLNVAGMTRSARGTLEA…	569			Fig. 1a
WP_193587168.1	MAQIVKRAYKYRFYPTLEQAEELLRTFGCVRFVYNKALEERTRAYTQEGRRVSYVETSAMLTQWKRTEELAFLNEVSSVPLQQALRHLQAAFANFFAKRAKYPTFKSKKKSRASAEYTRSAFRWKDGRLFLAKMREPLRIVWSRPLPEGAQPSTVTVSRDNAGRWFVSILVEEKIRPLPPTGSKVGVDAGITALATLSTGEKITNPRHERRDRRKLARAQRALSRKAKGSANREKARRKVARIHARITDRRRDFLHKITTRLVRENQTVVIEDLTVRNMVKNGRLARAISDASWRGFRSMLEYKCAWYGRELLVVDRWFPSSKLCSACGTLQEKMPLNVRTWQCACGAAHDRDVNAARNILAAGLAER	368			Fig. 1a
WP_221752641.1	MTSHVKRAFRYRFYPTDAQAAELARTFGCVRKVYNMALAARTEAWTLRQERVNYNATSAMLTAWKKTEELAFLNDVSSVPLQQALRHLQTAFTHFFAKRAKYPRFKSRKKSRKSAEYTTSGFRFRAGKLTLAKMGQPLDVVWSRPLPEGAQPSTVTVSQDGAGRWFVSLLVEDPAIQPLAVNGNAVGVDAGLDHLLTLSTGEKITNPRYERKNRARLARAQRELSRKSKGSANREKARRKAARIHARIADRRRDTLHKITTRLVRDNQVVVIEDLTVRNLLKNGRLARAISDAAWAQFRRMLEYKAQWYGREVIVVDRWFPSSQLCSSCGALAGRLPLNVRTWTCESCGTTHDRDVNAARNLLAAGLAVSACGAGVRPQRSTPGGQSAVKQETYGATRG…	404			Fig. 1a
WP_023070664.1	MSQKAFRYRFYPTPEQENLLRRTMGCARLVYNRALAARSDAWYKHQKRVGYKETSAMLTLWKKEDSLNFLNEVSCVPLQQCLRHLQKAFTNFFAGRAKYPNFKKKHNGGSAEFTKSAFKFRDNQIYLAKCSEPLPIRWSRPLPEGAKPSTVTVKLDPSGRWFVSLLVDVGIETLPKSPNKIGVDLGVTSLIADSNGGKVANPKTFRKKHKRLALAQKRLAKKQKGSNNRHKARLKVARIQAEIADTRRDFLHKLTTRLIRENQVIAVEDLAVKNMKKNHKLALSISDASWGELVRQLEYKADWYGRTVVKIDRWFPSSKRCSNCGHISPKMLLNVRDWVCPECGHSHDRDINAAINILAAGLAVEVCGATVRPEQSKSVKASATKQKTLKREPGNPPL	398			Fig. 1a
WP_017662748.1	MVLRAFRYRFYPTPEQEHLLHRTLGCVRLVYNKALAARTEAWYERQERIGYAQTSSMLTQWKQEEELQFLNDVSCVPLQQGLRHLQKAFANFFAKRAKYPKFKKKRNGGSAELTRSAFRWKDGQLWIAKSSEPLNIRWSRQLPKGAEPSTVTIRFDPSGRWHVSLLVEDDTVKPLPTTEKSIGVDVGINSLAVTSDGEKITNPRHFNKHYKRLRRAQKALSRKMKGSKNREKACRKVAKIYAKITDSRTDYLHKLSTRLVRENQTIVVEDLSVKNMVKNPKLARHISDCAWGEFVNQLDYKCQWYGRTLVKVDKWFPSSKRCGHCGHIVESLPLSVREWTCPECGTHHDRDLNAAKNLLAAGHAVSVCGADIRPKGHESRGQLRKTRKGRKQKPKS	396			Fig. 1a
ISDra2TnpB	MIRNKAFVVRLYPNAAQTELINRTLGSARFVYNHFLARRIAAYKESGKGLTYGQTSSELTLLKQAEETSWLSEVDKFALQNSLKNLETAYKNFFRTVKQSGKKVGFPRFRKKRTGESYRTQFTNNNIQIGEGRLKLPKLGWVKTKGQQDIQGKILNVTVRRIHEGHYEASVLCEVEIPYLPAAPKFAAGVDVGIKDFAIVTDGVRFKHEQNPKYYRSTLKRLRKAQQTLSRRKKGSARYGKAKTKLARIHKRIVNKRQDFLHKLTTSLVREYEIIGTEHLKPDNMRKNRRLALSISDAGWGEFIRQLEYKAAWYGRLVSKVSPYFPSSQLCHDCGFKNPEVKNLAVRTWTCPNCGETHDRDENAALNIRREALVAAGISDTLNAHGGYVRPASAGNGLR…	408			Fig. 1a
Mi1Cas12f2	MNMSKTTISVKLKIIDLSSEKKEFLDNYFNEYAKATTFCQLRIRRLLRNTHWLGKKEKSSKKWIFESGICDLCGENKELVNEDRNSGEPAKICKRCYNGRYGNQMIRKLFVSTKKREVQENMDIRRVAKLNNTHYHRIPEEAFDMIKAADTAEKRRKKNVEYDKKRQMEFIEMFNDEKKRAARPKKPNERETRYVHISKLESPSKGYTLNGIKRKIDGMGKKIERAEKGLSRKKIFGYQGNRIKLDSNWVRFDLAESEITIPSLFKEMKLRITGPTNVHSKSGQIYFAEWFERINKQPNNYCYLIRKTSSNGKYEYYLQYTYEAEVEANKEYAGCLGVDIGCSKLAAAVYYDSKNKKAQKPIEIFTNPIKKIKMRREKLIKLLSRVKVRHRRRKLMQLS…	544			Fig. 1a
Mi2Cas12f2	MPSETYITKTLSLKLIPSDEEKQALENYFITFQRAVNFAIDRIVDIRSSFRYLNKNEQFPAVCDCCGKKEKIMYVNISNKTFKFKPSRNQKDRYTKDIYTIKPNAHICKTCYSGVAGNMFIRKQMYPNDKEGWKVSRSYNIKVNAPGLTGTEYAMAIRKAISILRSFEKRRRNAERRIIEYEKSKKEYLELIDDVEKGKTNKIVVLEKEGHQRVKRYKHKNWPEKWQGISLNKAKSKVKDIEKRIKKLKEWKHPTLNRPYVELHKNNVRIVGYETVELKLGNKMYTIHFASISNLRKPFRKQKKKSIEYLKHLLTLALKRNLETYPSIIKRGKNFFLQYPVRVTVKVPKLTKNFKAFGIDRGVNRLAVGCIISKDGKLTNKNIFFFHGKEAWAKENRYK…	586			Fig. 1a
Cas12g_7	MTRIKYRQERTLVRGLQRLPNQDKAEFNKNVLGLRRHFEQFNLNVAELCQWLISFKPENPGSVCETKLFWEFMLEPENFCPDTYDRGPDWLRHEIFVLAAGWRTFEDIKAHNMPESLFESIKIASSKPRSKTAEALFIRLKSLEASHVMVLLKSASEWLSTRYVRQSENWKQNEQEWQKKKAAWEDKHPELTPAIRDKYNAIFVELGISEKRPHVCSWKKLSENKDNCDWAGERKNIGDKWISHSDLCIKYHEFARKLRSKQRQHFVDNANQYLELRRRYPQWTRDMAMNGLFKNVPLARNWFRNAWTNYLNALNILETTILENYSGHLPHCEKLSDECVFKKHTDNCRRYKLLLGEKLSNQERELEETYREWRREFLAPPNKPFLRYPSAQKLPTPKL…	773			Fig. 1a
Cas12g_8	MNRTRYREERTITRGMRRLPGEERKSFKAKVITLRRNFEQFNTDVSEICQWLMSIRPNGKHNIPNTEPFWDFILEPHNFVVNQEETNIDSVRLVVFEMAVGWRQVTDVANFELERQLLMSLESIQSVPRTIAAKRMLQRIKNYEFQHKMVLLRSAVEWINTRFIRTYKNWEMNIKEFLEKKKVWENDHPKLTEEIRNTFNKVFDELEISKKNPNICRWSHLKKNRDNCNYAGVRIKVGGEYNNHSEKCKRYQDFLKKHSAHKKYFAANAMMYINIRKKRRDLTKREAIKVLLDKIPQARSWFPQAWDNYLEYLGLNEISLINKFDGQLPHCLRLDTECIYNVHTQSCRKYYVLLKDLPDKYLSLEETYREWRKYFLREPRKPVFAYPSTRQRTVSKIFG…	770			Fig. 1a
Cas12g_6	RPRPRYREERTLVRKLLPRPGQSKQEFRENVKKLRKAFLQFNADVSGVCQWAIQFRPRYGKPAEPTETFWKFFLEPETSLPPNDSRSPEFRRLQAFEAAAGINGAAALDDPAFTNELRDSILAVASRPKTKEAQRLFSRLKDYQPAHRMILAKVAAEWIESRYRRAHQNWERNYEEWKKEKQEWEQNHPELTPEIREAFNQIFQQLEVKEKRVRICPAARLLQNKDNCQYAGKNKHSVLCNQFNEFKKNHLQGKAIKFFYKDAEKYLRCGLQSLKPNVQGPFREDWNKYLRYMNLKEETLRGKNGGRLPHCKNLGQECEFNPHTALCKQYQQQLSSRPDLVQHDELYRKWRREYWREPRKPVFRYPSVKRHSIAKIFGENYFQADFKNSVVGLRLDSMP…	749			Fig. 1a
Cas12g_5	NNRTRYREERTLVRSLRPLDGENRNAFKNRVNRLRIHFKNFNLDVSEICQWLMSIRPDAKKPDKETKSFWDFFLNPESFFDPTINNVDIIRLNLFKVITGRESEANLIRYNLPLLLYESIILLKKQEPSDTARRLFARLKKMEPVHVMILLKAAAEWVYARYQRLMDNHEYQYKVWHDEKSAWENKHPELTPEIREKYNSIFKELGRKQGVTRKNPRICNWEKLEENKDNCGYNGKRIQFGDKWKAHSMLCIEYRNFLRDNKITGKRIGFFATHAYNYLKLRAHQPRLTKDEAFKRIFKSAPNGIYWFPKAWKNYLQFMNLNELNLIRKYNANLPHCLEFKGDKDCQYNKHTELCQEYKTLLLEKFTEDELKLEGLYREWRKQYLSGPSKPAFRYPSCS…	772			Fig. 1a
Cas12g_1	MHPSRYKTARTLVRRLCRLPGEDRSAFRSKVGLLRGHFEQFNVDVSELCQWLMSLRKRNKVPENPATALGDFLLQPGLPGEETDEKEADRLRLAVFDAVAGFRMLEDRLAASIPASLSDAIRDVRAAGKPSGLARVLARLEACAPAQRLVLLKSAAEWIVARFLRGTENWMRQRAEWEKEKAAWEAAHPHLTPEVRAQFNKIFESLHDPENSGKPGVSRKNPRICPWDRLKQNLDNCCYGEKGHSALCWRYQDFLKQRMGENRRKKNFSATAMDLAQICREWKIQHSRNALNNPRVLDRLFAEKANPKADYLFKAHWKAYLEHMKLNDTTVLERGCLPHCLSIKKNGKESTCKWNKHTELCLEYKRSLAPLPDSVLELEPEYREWRRLYLHGPGRPHFR…	794			Fig. 1a
Cas12g_3	MHFEQFNIDVADLCQWLMSLRPNTRIGDAQSTVFWDFFLNPSILTVEADEKERDRWRLAAFDELLQIRFGHDPNAPPWSEEFRSAIRHVAQRPKSATAQRLFDRLRSLTAPHRLVLLKSAAEWIIARYQRGMENWQRQFAEWQREKEEWEAAHPNLTPEVRDAFTRVFKNLFEPDGDGKIGVRRKNPRICSWERLKLNKDNCVYAGQKGHGPLCWEFSKFVKAQKNAGTIKTFFVDVANKYLHVRRNLSKPGKLKKSPRQEAFKRLYNQKGMEKARNWFTDAWSGYLTALNLNEKTILDHGCLKHCGAIGAEFEKSLCQFNPHTHLCVQYRNALESLEPAIRELEGDYREWRRLFLAPPRKPSFRYPSSRRLPMPKIFGEHFHQIDFDQSILRLRLEDM…	758			Fig. 1a
OGP07438.1	MEKRINKIRKKLSADNATKPVSRSGPMKTLLVRVMTDDLKKRLEKRRKKPEVMPQVISNNAANNLRMLLDDYTKMKEAILQVYWQEFKDDHVGLMCKFAQPASKKIDQNKLKPEMDEKGNLTTAGFACSQCGQPLFVYKLEQVSEKGKAYTNYFGRCNVAEHEKLILLAQLKPEKDSDEAVTYSLGKFGQRALDFYSIHVTKESTHPVKPLAQIAGNRYASGPVGKALSDACMGTIASFLSKYQDIIIEHQKVVKGNQKRLESLRELAGKENLEYPSVTLPPQPHTKEGVDAYNEVIARVRMWVNLNLWQKLKLSRDDAKPLLRLKGFPSFPVVERRENEVDWWNTINEVKKLIDAKRDMGRVFWSGVTAEKRNTILEGYNYLPNENDHKKREGSLENP…	986			Fig. 1a
OHB99618.1	MQEIKRINKIRRRLVKDSNTKKAGKTGPMKTLLVRVMTPDLRERLENLRKKPENIPQPISNTSRANLNKLLTDYTEMKKAILHVYWEEFQKDPVGLMSRVAQPAPKNIDQRKLIPVKDGNERLTSSGFACSQCCQPLYVYKLEQVNDKGKPHTNYFGRCNVSEHERLILLSPHKPEANDELVTYSLGKFGQRALDFYSIHVTRESNHPVKPLEQIGGNSCASGPVGKALSDACMGAVASFLTKYQDIILEHQKVIKKNEKRLANLKDIASANGLAFPKITLPPQPHTKEGIEAYNNVVAQIVIWVNLNLWQKLKIGRDEAKPLQRLKGFPSFPLVERQANEVDWWDMVCNVKKLINEKKEDGKVFWQNLAGYKRQEALLPYLSSEEDRKKGKKFARYQF…	978			Fig. 1a
Cas12J10	MDMLDTETNYATETPAQQQDYSPKPPKKAQRAPKGFSKKARPEKKPPKPITLFTQKHFSGVRFLKRVIRDASKILKLSESRTITFLEQAIERDGSAPPDVTPPVHNTIMAVTRPFEEWPEVILSKALQKHCYALTKKIKIKTWPKKGPGKKCLAAWSARTKIPLIPGQVQATNGLFDRIGSIYDGVEKKVTNRNANKKLEYDEAIKEGRNPAVPEYETAYNIDGTLINKPGYNPNLYITQSRTPRLITEADRPLVEKILWQMVEKKTQSRNQARRARLEKAAHLQGLPVPKFVPEKVDRSQKIEIRIIDPLDKIEPYMPQDRMAIKASQDGHVPYWQRPFLSKRRNRRVRAGWGKQVSSIQAWLTGALLVIVRLGNEAFLADIRGALRNAQWRKLLKPD…	813			Fig. 1a
Cas12J2	MPKPAVESEFSKVLKKHFPGERFRSSYMKRGGKILAAQGEEAVVAYLQGKSEEEPPNFQPPAKCHVVTKSRDFAEWPIMKASEAIQRYIYALSTTERAACKPGKSSESHAAWFAATGVSNHGYSHVQGLNLIFDHTLGRYDGVLKKVQLRNEKARARLESINASRADEGLPEIKAEEEEVATNETGHLLQPPGINPSFYVYQTISPQAYRPRDEIVLPPEYAGYVRDPNAPIPLGVVRNRCDIQKGCPGYIPEWQREAGTAISPKTGKAVTVPGLSPKKNKRMRRYWRSEKEKAQDALLVTVRIGTDWVVIDVRGLLRNARWRTIAPKDISLNALLDLFTGDPVIDVRRNIVTFTYTLDACGTYARKWTLKGKQTKATLDKLTATQTVALVAIDLGQTN…	757			Fig. 1a
Cas12J1	MADTPTLFTQFLRHHLPGQRFRKDILKQAGRILANKGEDATIAFLRGKSEESPPDFQPPVKCPIIACSRPLTEWPIYQASVAIQGYVYGQSLAEFEASDPGCSKDGLLGWFDKTGVCTDYFSVQGLNLIFQNARKRYIGVQTKVTNRNEKRHKKLKRINAKRIAEGLPELTSDEPESALDETGHLIDPPGLNTNIYCYQQVSPKPLALSEVNQLPTAYAGYSTSGDDPIQPMVTKDRLSISKGQPGYIPEHQRALLSQKKHRRMRGYGLKARALLVIVRIQDDWAVIDLRSLLRNAYWRRIVQTKEPSTITKLLKLVTGDPVLDATRMVATFTYKPGIVQVRSAKCLKNKQGSKLFSERYLNETVSVTSIDLGSNNLVAVATYRLVNGNTPELLQRFTL…	708			Fig. 1a
Cas12J9	MRSSREIGDKILMRQPAEKTAFQVFRQEVIGTQKLSGGDAKTAGRLYKQGKMEAAREWLLKGARDDVPPNFQPPAKCLVVAVSHPFEEWDISKTNHDVQAYIYAQPLQAEGHLNGLSEKWEDTSADQHKLWFEKTGVPDRGLPVQAINKIAKAAVNRAFGVVRKVENRNEKRRSRDNRIAEHNRENGLTEVVREAPEVATNADGFLLHPPGIDPSILSYASVSPVPYNSSKHSFVRLPEEYQAYNVEPDAPIPQFVVEDRFAIPPGQPGYVPEWQRLKCSTNKHRRMRQWSNQDYKPKAGRRAKPLEFQAHLTRERAKGALLVVMRIKEDWVVFDVRGLLRNVEWRKVLSEEAREKLTLKGLLDLFTGDPVIDTKRGIVTFLYKAEITKILSKRTVKTK…	794			Fig. 1a
Cas12J5	MSSLPTPLELLKQKHADLFKGLQFSSKDNKMAGKVLKKDGEEAALAFLSERGVSRGELPNFRPPAKTLVVAQSRPFEEFPIYRVSEAIQLYVYSLSVKELETVPSGSSTKKEHQRFFQDSSVPDFGYTSVQGLNKIFGLARGIYLGVITRGENQLQKAKSKHEALNKKRRASGEAETEFDPTPYEYMTPERKLAKPPGVNHSIMCYVDISVDEFDFRNPDGIVLPSEYAGYCREINTAIEKGTVDRLGHLKGGPGYIPGHQRKESTTEGPKINFRKGRIRRSYTALYAKRDSRRVRQGKLALPSYRHHMMRLNSNAESAILAVIFFGKDWVVFDLRGLLRNVRWRNLFVDGSTPSTLLGMFGDPVIDPKRGVVAFCYKEQIVPVVSKSITKMVKAPELL…	794			Fig. 1a
Cas12J7	MSNTAVSTREHMSNKTTPPSPLSLLLRAHFPGLKFESQDYKIAGKKLRDGGPEAVISYLTGKGQAKLKDVKPPAKAFVIAQSRPFIEWDLVRVSRQIQEKIFGIPATKGRPKQDGLSETAFNEAVASLEVDGKSKLNEETRAAFYEVLGLDAPSLHAQAQNALIKSAISIREGVLKKVENRNEKNLSKTKRRKEAGEEATFVEEKAHDERGYLIHPPGVNQTIPGYQAVVIKSCPSDFIGLPSGCLAKESAEALTDYLPHDRMTIPKGQPGYVPEWQHPLLNRRKNRRRRDWYSASLNKPKATCSKRSGTPNRKNSRTDQIQSGRFKGAIPVLMRFQDEWVIIDIRGLLRNARYRKLLKEKSTIPDLLSLFTGDPSIDMRQGVCTFIYKAGQACSAKMV…	773			Fig. 1a
Cas12J8	MIKPTVSQFLTPGFKLIRNHSRTAGLKLKNEGEEACKKFVRENEIPKDECPNFQGGPAIANIIAKSREFTEWEIYQSSLAIQEVIFTLPKDKLPEPILKEEWRAQWLSEHGLDTVPYKEAAGLNLIIKNAVNTYKGVQVKVDNKNKNNLAKINRKNEIAKLNGEQEISFEEIKAFDDKGYLLQKPSPNKSIYCYQSVSPKPFITSKYHNVNLPEEYIGYYRKSNEPIVSPYQFDRLRIPIGEPGYVPKWQYTFLSKKENKRRKLSKRIKNVSPILGIICIKKDWCVFDMRGLLRTNHWKKYHKPTDSINDLFDYFTGDPVIDTKANVVRFRYKMENGIVNYKPVREKKGKELLENICDQNGSCKLATVDVGQNNPVAIGLFELKKVNGELTKTLISRHP…	718			Fig. 1a
Cas12J3	MEKEITELTKIRREFPNKKFSSTDMKKAGKLLKAEGPDAVRDFLNSCQEIIGDFKPPVKTNIVSISRPFEEWPVSMVGRAIQEYYFSLTKEELESVHPGTSSEDHKSFFNITGLSNYNYTSVQGLNLIFKNAKAIYDGTLVKANNKNKKLEKKFNEINHKRSLEGLPIITPDFEEPFDENGHLNNPPGINRNIYGYQGCAAKVFVPSKHKMVSLPKEYEGYNRDPNLSLAGFRNRLEIPEGEPGHVPWFQRMDIPEGQIGHVNKIQRFNFVHGKNSGKVKFSDKTGRVKRYHHSKYKDATKPYKFLEESKKVSALDSILAIITIGDDWVVFDIRGLYRNVFYRELAQKGLTAVQLLDLFTGDPVIDPKKGVVTFSYKEGVVPVFSQKIVPRFKSRDTLE…	767			Fig. 1a
Cas12J6	MNKIEKEKTPLAKLMNENFAGLRFPFAIIKQAGKKLLKEGELKTIEYMTGKGSIEPLPNFKPPVKCLIVAKRRDLKYFPICKASCEIQSYVYSLNYKDFMDYFSTPMTSQKQHEEFFKKSGLNIEYQNVAGLNLIFNNVKNTYNGVILKVKNRNEKLKKKAIKNNYEFEEIKTFNDDGCLINKPGINNVIYCFQSISPKILKNITHLPKEYNDYDCSVDRNIIQKYVSRLDIPESQPGHVPEWQRKLPEFNNTNNPRRRRKWYSNGRNISKGYSVDQVNQAKIEDSLLAQIKIGEDWIILDIRGLLRDLNRRELISYKNKLTIKDVLGFFSDYPIIDIKKNLVTFCYKEGVIQVVSQKSIGNKKSKQLLEKLIENKPIALVSIDLGQTNPVSVKISKLN…	441			Fig. 1a
Cas12J4	MYSLEMADLKSEPSLLAKLLRDRFPGKYWLPKYWKLAEKKRLTGGEEAACEYMADKQLDSPPPNFRPPARCVILAKSRPFEDWPVHRVASKAQSFVIGLSEQGFAALRAAPPSTADARRDWLRSHGASEDDLMALEAQLLETIMGNAISLHGGVLKKIDNANVKAAKRLSGRNEARLNKGLQELPPEQEGSAYGADGLLVNPPGLNLNIYCRKSCCPKPVKNTARFVGHYPGYLRDSDSILISGTMDRLTIIEGMPGHIPAWQREQGLVKPGGRRRRLSGSESNMRQKVDPSTGPRRSTRSGTVNRSNQRTGRNGDPLLVEIRMKEDWVLLDARGLLRNLRWRESKRGLSCDHEDLSLSGLLALFSGDPVIDPVRNEVVFLYGEGIIPVRSTKPVGTRQ…	766			Fig. 1a
Asp3Cas12l	MAKATKEVKSKRVEALRQVAYQRLERLERKAQKIGAHLRKPGKAADLQSLHYLLHKVEVEYHDIARNLEKDPTWTPKPKMRREKRAIVPESGPAAPLPTTAKGEPGRPANRHIPPPVPLDSARIPEDQQSMGQGSGGRSWCSAPFVEVKLPPTQWSNVREKLLKFRIEDDADIVRRWAEAKFGSIETARDGLRASAEIGTSPDVWRSFISRAISNGKKDFEPLLSLDDDELTADATAERVVRRWHQIDWVGRMLDSILETVPSGVSKDTFRSRVESRLKTFHSSVNSFELKKRKDGTVERKRKHTNPQFPYLSPSAVSIDPDVVTMEAVELLQMQPEERFAKDPNDANGRMRLRVLQAELGKARREALGRRGEKAPPWSGRKVFRGTTTRKREACLVWD…	868			Fig. 1a
Asp1Cas12l	MPKKTSTVALSPRDIRLRELGEKRLQRLRQREEKIRRHLESERGRRDFQSLHFLLHKIEVERNDLYRNLYQNEGHESYVPKPGKTKHRKELSLPSTELPSPPDEKKGPRPKKSRYVIPQPVPGINLPRLINRFGKSDQKSESDQEGRFWTSAPFIEVELPMLNAHRVIKALMRFVQKDERSVVRTWAVTKFGSIEAAREVLLAGALLQREPEIMRGFLQNIDPWGSLSDEELIRDEKAWRTVKLLAQKNWVDQIAKSIKDSAPKGVDKDTLDRRLRSGLKAFHSAANSGKHTNPQFPYLTSEKPSANFESVVDSVLEFLDLEDKDRYTIAKVDDKKRHRVTALQKELGQAKPRVRLEQERSRWAGHSYLQGTITRKRQASLVWDGHRTENGLALAIPLD…	854			Fig. 1a
Asp2Cas12l	MSPLERSLRKVGENRLERLRVREEKIRKHIEQHPRGKNDHQALHFLLHQIEVERNDLYRNLKDPEYVPKPAKQRRERRQINVAKPPTRPKKEKGPQPESTKYVIRPPVPGKNLPAFASKYEARDTRDDSYQDGRSWTSAPYVEVELPILGADKVIQKLMKFVQKDERSIVRDWATKTYSSIEAAREALLVGAQVSEDVSVWRGLLAETKNAQNFAALSDDQIEAAMSKEAKGADLRPRRAALLVAQRHWVDQTVKAIKESAPSGVDKDTLDRRLRAGLRGFHTAANSGKHTNPQFPYLTAEKPVVPMESVVQSVLAFLDDPDDQRYTKDKEDDKKRHRVTVLQKELGKARPRKRLELQTPKWAGRPTVKGTISKRRDAALVWDTSKEANGLCLALPIGG…	857			Fig. 1a
Asp4Cas12l	MSQLERSLRKVGENRLERLRVRGQKIRKHLEQHPRGKNDHQALHFLLHQIEVERNDLYRNLKDPEYVPKPAKRRRERRQINVAQPPTRPTKSVGPKPAPTTYVIPRPEPGRDLPAFASRYKASDSRGEDDQDGRSWTAAPFVEVELPIQIAGKILEKLRKYVQKDEREIVREWAVKTYGSIEAAREPLLIGAQVSEDVSVWRGLLAETKNAQDFAALSDDQIEAAMSKEAKGSDLRPRRAALLVAQRHWVDQTVKAIKESAPKGVDKDTLDRRLRAGLRGFHTAANSGKHTNPQFPYLTPKEAKVPLESVVNQVLEFLDDADDQRYVQVHRVSHLQKELGKARPRKRLELQRPKWAGRPTVQGTISKRRDAALVWDTSKKENGLCLALPLGGLQKIDVE…	850			Fig. 1a
Cas12h_0	MSCVRNLERVLFLPTLATPGVLKTKSDFPKVIKDWHDMALIQRAGVLKTKSDFPKVIKDWHDSLLADYRKFFPIIFSWCPEYGYTTIQDNKPVFVSPEERMESIRKEAKEHLNEVLAFGKMIGSKGVGGSSSYAIFYKHHKNNENGAYTPSRAKFMKEGIHNRRVELVDVLMLNAIPDEEWVKIAQEVVGYSEERLKLYWNKFIAKRVVSHDRKLGKIVREKYLEPKGLVCAQPENSTYCRVLTEIIKRQLHSQIEKSKFHEEELKSIEKTVSEFDSPLLDFICQYAEELNQINSGLSKYVIKNAVKEVISPPEKQSEIYVQSQVLSQEKYKPLVNATIKEILSGYEQWKVKSRYENRLKNRKYVLYPKLSANYKIPIGQNSLGKFKINVSENGEIVIR…	925			Fig. 1a
Cas12h1	MKVHEIPRSQLLKIKQYEGSFVEWYRDLQEDRKKFASLLFRWAAFGYAAREDDGATYISPSQALLERRLLLGDAEDVAIKFLDVLFKGGAPSSSCYSLFYEDFALRDKAKYSGAKREFIEGLATMPLDKIIERIRQDEQLSKIPAEEWLILGAEYSPEEIWEQVAPRIVNVDRSLGKQLRERLGIKCRRPHDAGYCKILMEVVARQLRSHNETYHEYLNQTHEMKTKVANNLTNEFDLVCEFAEVLEEKNYGLGWYVLWQGVKQALKEQKKPTKIQIAVDQLRQPKFAGLLTAKWRALKGAYDTWKLKKRLEKRKAFPYMPNWDNDYQIPVGLTGLGVFTLEVKRTEVVVDLKEHGKLFCSHSHYFGDLTAEKHPSRYHLKFRHKLKLRKRDSRVEPTI…	870			Fig. 1a
Cas12h_1	MFDYNQQLKGTSMATRSFIRTGNLKAKNTAEEVMQWYADLQSDYRSFLNLFFGWMAIGYGTNAEDEVFYTSKEESERLRSLTIGDAKKEQLAVSFIELLLKGGENASSCYNVFYRNYKSLGKAKLTQKKNDFLSALPLLDENKIKEYFKTDEQLSQICIEEWLEYGVKNLPLPEIWAEVSPRLASIERSLGVDLRLAFGLSCIRSRDCNYCRILIEMVGRDLRSIFEKYNNHLLETEKIKLSMNDKQGPVYDSICCFAAELESKNSGLTKYVLTKGIDHVKKGTGEKTDIRLAVKELKKNKYRILIESSYSEIMSAYSCWRTKKQLEKRKLYPCFDPNRNDYKVPVGQGSLGNFTVSVEDSGDVLIEIVGVGVIRCAASCYFSGIVFDEIRNKNGRTGY…	934			Fig. 1a
Cas12i1	MSNKEKNASETRKAYTTKMIPRSHDRMKLLGNFMDYLMDGTPIFFELWNQFGGGIDRDIISGTANKDKISDDLLLAVNWFKVMPINSKPQGVSPSNLANLFQQYSGSEPDIQAQEYFASNFDTEKHQWKDMRVEYERLLAELQLSRSDMHHDLKLMYKEKCIGLSLSTAHYITSVMFGTGAKNNRQTKHQFYSKVIQLLEESTQINSVEQLASIILKAGDCDSYRKLRIRCSRKGATPSILKIVQDYELGTNHDDEVNVPSLIANLKEKLGRFEYECEWKCMEKIKAFLASKVGPYYLGSYSAMLENALSPIKGMTTKNCKFVLKQIDAKNDIKYENEPFGKIVEGFFDSPYFESDTNVKWVLHPHHIGESNIKTLWEDLNAIHSKYEEDIASLSEDKK…	1093			Fig. 1a
Cas12i_P_32WY90	MSSAIKSYKSVLRPNERKNQLLKSTIQCLEDGSAFFFKMLQGLFGGITPEIVRFSTEQEKQQQDIALWCAVNWFRPVSQDSLTHTIASDNLVEKFEEYYGGTASDAIKQYFSASIGESYYWNDCRQQYYDLCRELGVEVSDLTHDLEILCREKCLAVATESNQNNSIISVLFGTGEKEDRSVKLRITKKILEAISNLKEPKNVAPIQEIILNVAKAETFRQVYAGNLGAPSTLEKFIAKDGQKEFDLKKLQTDLKKVIRGKSKERDWCCQEELRSYVEQNTIQYDLWAWGEMFNKAHTALKIKSTRNYNFAKQRLEQFKEIQSLNNLLVVKKLNDFFDSEFFSGEETYTICVHHLGGKDLSKLYKAWEDDPADPENAIVVLCDDLKNNFKKEPIRNILR…	1040			Fig. 1a
Cas12i_P_6RA186	MMSDNIILPYNSKLAPDERKQRLLNDTFNWFDMCNEVFFDFVKNLYGGVKHEKPKKVSNSKKPKKKDVDNACATFWFRLQAKSTLDQSVQTAEERIRRFRDYAGHEPSSFAKSYLNGNYDPEKTEWVDCRLLYVNFCRNLNVNLDADIRTMVEHNLLPVLPGQDFKTNNVFSNIFGVGNKEDKGQKTNWLNTVSEGLQSKEIWNWDEYRDLISRSTGCSTAAELRSESIGRPSMLAVDFASEKSGQISQEWLAERVKSFRAAASQKSKIYDMPNRLVLKEYIASKIGPFKLERWSAAAVSAYKDVRSKNSINLLYSKERLWRCKEIAQIDNTQVAEAQQILVNYSSGDTNSFTVENRHMGDLTVLFKIWEKMDMDSGIEQYSEIYRDEYSRDPITELLR…	1000			Fig. 1a
Cas12i_P_5OYCBU	MVSESTIRPYTSKLAPNDPKLKMLNDTFNWLDHAYKVFFDVSVALFGAIEHETAQELIGEKSKFDADLLCAIMWFRLEEKSDNPGPLQTVEQRMRLFQKYSGHEPSSFTQEYIKGNIDSEKYQWVDCRLKFIDLARNINTTQESLKIDAYTLFMNKLIPVSKDDEFNAYGLISQLFGTGKKEDRSIKASMLEEISNIIEDKKPNTWEEYHDLIKKTFNVDNYKELKEKLSAGSSGRDSSLVIDLKEEKTGLLQPNFIKNRIVKFREDADKKRTVFLLPNRMKLREFIASQIGPFEQNSWSAVLNRSMAAIQSKNSSNILYTNEKEERNNEIQELLKKDILSAASILGDFRRGEFNRSVVSKNHLGARLNELFEIWQELTMDDGIKKYVDLCKDKFSRRP…	1046			Fig. 1a
AuCas12f2	MKSFKLKLLPTDEQNVLLNEVFCKWASLCTRMASKGHDKERLAPPDSSGNYFNKTQLNQVNTDVTDHMGALEESASQKERAVEKVKRRLKLISDMLSEPNLRDVSQQKPTTFRPLEWVKEGLLKTKYHTVHYWQKECDKLTKQKERMEKTIEKIKKGKITFKPTKMSLHQNCFSLSFGKGTFSMRPFSDTKRGINLDMLTAPIQPAIGKNDGKSSLRSKEFIARNIENYIIFSIHSQLFGLSRSEELLLNAKKEELVAKRDAMLKKKSDSLSKKIKELEKIVGRKITDSERSEIMSQGGKLSSEKFSEDNSYLKTLKVLAKDIIGREELFRLKKYPIVIRKPLNERKKLKNLKPDEWEYYLQLSYDELEKKEFTPKTIMGIDRGLKHILAIAIYDPVQN…	603			Fig. 1a and Suppl. Fig. 4 and 5
OpbCas12f1_2	MSEQEAAQEGTKLLAKTLTFGLGNPMGFKSKGSVLVELTEDQRKAIYNGLRDASTVVARIINLLNSREYIRQIMKVPEELVAQFKPNYSLVKGPLKRLGIEEAEQVAGSVLSQTFALGVKPDFQGEHGKGLLLKGERQIPLHRTDGTHPIPQRATETRLFQVEKNFYVAMQVFAETWAKKQELPSGWLAFPIKVKPRDKTMAGQLLKTIGGEWKLKNSRLMRNPRTGGNRWLGQIVVAFAPEPFKKMTRSVVMGIDLGVNVPACLHISENGKPLPWAMMVGRGRDMLNTRNLIRSEIVHIIKALKSKDSPLDGKARAIYRDKLRDLRKRERRVMKMASQTVAARIADTAKRHGAGTWQMEDLSPDIKTDQPWLARNWAPGMLLDAVRWQARQCGAELVM…	466			Fig. 1a and Suppl. Fig. 4 and 5
ScCas12f1_2	MKDYIRKTLSLRILRPYYGEEIEKEIAAAKKKSQAEGGDGALDNKFWDRLKAEHPEIISSREFYDLLDAIQRETTLYYNRAISKLYHSLIVEREQVSTAKALSAGPYHEFREKFNAYISLGLREKIQSNFRRKELARYQVALPTAKSDTFPIPIYKGFDKNGKGGFKVREIENGDFVIDLPLMAYHRVGGKAGREYIELDRPPAVLNVPVILSTSRRRANKTWFRDEGTDAEIRRVMAGEYKVSWVEILQRKRFGKPYGGWYVNFTIKYQPRDYGLDPKVKGGIDIGLSSPLVCAVTNSLARLTIRDNDLVAFNRKAMARRRTLLRQNRYKRSGHGSANKLKPIEALTEKNELYRKAIMRRWAREAADFFRQHRAATVNMEDLTGIKDREDYFSQMLRC…	479			Fig. 1a and Suppl. Fig. 4 and 5
Un1Cas12f1	MAKNTITKTLKLRIVRPYNSAEVEKIVADEKNNREKIALEKNKDKVKEACSKHLKVAAYCTTQVERNACLFCKARKLDDKFYQKLRGQFPDAVFWQEISEIFRQLQKQAAEIYNQSLIELYYEIFIKGKGIANASSVEHYLSDVCYTRAAELFKNAAIASGLRSKIKSNFRLKELKNMKSGLPTTKSDNFPIPLVKQKGGQYTGFEISNHNSDFIIKIPFGRWQVKKEIDKYRPWEKFDFEQVQKSPKPISLLLSTQRRKRNKGWSKDEGTEAEIKKVMNGDYQTSYIEVKRGSKIGEKSAWMLNLSIDVPKIDKGVDPSIIGGIDVGVKSPLVCAINNAFSRYSISDNDLFHFNKKMFARRRILLKKNRHKRAGHGAKNKLKPITILTEKSERFRKKL…	529			Fig. 1a and Suppl. Fig. 4 and 5
Un2Cas12f1_1	MEVQKTVMKTLSLRILRPLYSQEIEKEIKEEKERRKQAGGTGELDGGFYKKLEKKHSEMFSFDRLNLLLNQLQREIAKVYNHAISELYIATIAQGNKSNKHYISSIVYNRAYGYFYNAYIALGICSKVEANFRSNELLTQQSALPTAKSDNFPIVLHKQKGAEGEDGGFRISTEGSDLIFEIPIPFYEYNGENRKEPYKWVKKGGQKPVLKLILSTFRRQRNKGWAKDEGTDAEIRKVTEGKYQVSQIEINRGKKLGEHQKWFANFSIEQPIYERKPNRSIVGGLDVGIRSPLVCAINNSFSRYSVDSNDVFKFSKQVFAFRRRLLSKNSLKRKGHGAAHKLEPITEMTEKNDKFRKKIIERWAKEVTNFFVKNQVGIVQIEDLSTMKDREDHFFNQYL…	500			Fig. 1a and Suppl. Fig. 4 and 5
HsCas12f1_2	MRALENQKPLKSIKKPVCKISRTLSVPIQRPCGYVWNDFGHLLCIIRNDVAQAYNMAMSESYLYFSERENYKREHGKYPKVEQLAKRNVYKKLTENFPHIGTGILATIANKVESKLKKEYVEVMLKGTKSVSNYKKGTPIPIRAQGWKERTFKRKRKDKMTFHLLSKKAEQSKSLDFLKDEKGKIPCSFTVRIALKKLNNSQRAVYNRIWAGEYKAGAIDILQRKGKWFINISYHMLETKRLEKQLDKNVIVGVDLGIVNGVVCAVSNDAYDRLVLRKDIEGFRKQIWKRKHLAWKSTRRGGKGRKYYLRMSDSLKKKEHNFRNTLYHDWTRKVIDYALKHGAKVIQIEDLSGLVEAKKKMKKGVLKNWVISDFVEKLTYKAEEYGIEIVKVNPRYTSQ…	454			Fig. 1a and Suppl. Fig. 4 and 5
MsCas12f1_2	MTDEQARLQKVATFQIVKPVNMDWREFRKLLRDVRYRLWRLGNMAVSEAYLTFHKKYRMGQAQSDGAHKLSVLDKRLRQALIDEGVRVEELSRYSRKGAVSGYICGAFEKTKLSAIKSKSKWRDIINGRASLPVFRRDLAIPINCSDCQPRMIERTEAGEYQVDLRICLQDKELAPNGYPRVLLSTAKISDGQRAVLERLVSNKTNSLPGYRHRFFEIKEKRGKWFLSVSYDFPRAEAGKLHQDIIVGVDLGWSVPLYAALNKGYARIGWKKLEPLAKRIRHLQKQVKGRRLSMQRGGQADLAGPTARMGHGRRRNLQAIEKLEGKINDAYTTLNHQLSHCIIEFAKNNGAGVIQIEDLRGLADELRATFIGQNWRYHQLQEFIKYKAEEAGIKVVPPV…	491			Fig. 1a and Suppl. Fig. 4 and 5
SpCas12f1_1	MGESVKAIKLKILDMFLDPECTKQDDNWRKDLSTMSRFCAEAGNMCLRDLYNYFSMPKEDRISSKDLYNAMYHKTKLLHPELPGKVANQIVNHAKDVWKRNAKLIYRNQISMPTYKITTAPIRLQNNIYKLIKNKNKYIIDVQLYSKEYSKDSGKGTHRYFLVAVRDSSTRMIFDRIMSKDHIDSSKSYTQGQLQIKKDHQGKWYCIIPYTFPTHETVLDPDKVMGVDLGVAKAVYWAFNSSYKRGCIDGGEIEHFRKMIRARRVSIQNQIKHSGDARKGHGRKRALKPIETLSEKEKNFRDTINHRYANRIVEAAIKQGCGTIQIENLEGIADTTGSKFLKNWPYYDLQTKIVNKAKEHGITVVAINPQYTSQRCSMCGYIEKTNRSSQAVFECKQCG…	497			Fig. 1a and Suppl. Fig. 4 and 5
SvCas12f1_2	MTTKCVQVAIEYSSNNILKEVDFYKELRDLQYNSYLACNRAISYMYENDMQNFIIKETDLPRSDDKKLYGKSFAAWIENRMNEYMPGALSNNVAQTRQFVVNRYKNDKKAGLLKGNVSLTTFKRTNPIIIHNNAYNIIETPKGLGAEIGFFNLPKQKELGIKRVNFLFPKLGSSEKSIIRRLLDKSYKQGAMQISYNQKKKKWMATISFSFNLEEIKTNENLVMGIDLGVSKVATLSIYDASKYEYIKMSFKDTCIDGTELMHYRQKLESRRKALSIASKWASDNNRGHGYKTKMEKANYMGRKYNNFRDTYNHKVSRYIVDVAIKYRVGLIQMEDLSGFSEQQQESLLKNWSYYDLQQKIKYKAEENGIRVYFINPKYTSQRCSKCGNIDKENRKTQE…	438			Fig. 1a and Suppl. Fig. 4 and 5
CiCas12f1_2	MKTTEKNVLMTKCIKVTLNRCVNYNMKEIMNIIREMQYLSSKAYNLATNYLYIWDTNSMNFKNLYEEKIVDKDLLGKSKSAWIENRMNEIMKGFLTNNVAQARQDVINKYNKSKKDGLFIGKVTLPSYKMNGKVVIHNKAYRFSKNEGYFVEIGLFNKEKKEELNCDWIKFKLDKIDSNKKATIYKILNGDYKQGSAQLHINKKGKIEFIISYSFERENSIKLDKNRTLGIDIGIVNIAAMAIWDNNKQEWELTRYSHNLISGNEAIALRQKYYKLGLRNKELEKNINRELHELEEKEYRGLSTNIISGHNLTYKRIMLNSKRIRLSQSCKWCGNSKVGHGRRVRCKQVDKIGNKIERFKDTFNHKYSRYIVDFAVKNNCGIIQMENLKNFNPSEKFLK…	494			Fig. 1a and Suppl. Fig. 4 and 5
CpCas12f1_2	MKLNKCIKVTLVKCLNYDYKEIKQIIRDFNYTACKASNKAMRMWFFHTQDMIDKKNKYKEFNQIQYEKDTYGKSYRNVIEGEMKKIMPLANTSNVGTLHQQLVQNDWSRLKKDILSCKANLPTYKLSTPYFIKNDNFKLRNHNGYFVDIAFFNKEGLKQYGYKAGHKFEFQIDKLDGNKKSTINKIINGEYKQGSAQLSISNKGKIELIISYSFEKEEVPVLDKNKILGIDLGITNVATMSVYDSMREQYDYFSWKTNVISGKELIAFRQKYYNLRRDMSIASKTAGQGRCGHGYKTKMKSVNKVRNKIANFADTYNHKISKYIIEFAIKNNCGVIQVEDLSGATADTHNKMLKDWSYYDLQQKIEYKAKEQGIEVIKVNPKYTSKRCSKCGCIHEDNR…	451			Fig. 1a and Suppl. Fig. 4 and 5
Bc1Cas12f1_2	MGVTIKIMKYQILCPMNVDWTIFEKHLRNLTYQVRTISNRTIQQLWEFDALSFDYFKERGTYPTVQDLYGCTQKKIDGYIYHTLQSKYPDIHKGNMSTTLQKIIKTWKSRRNEIRKGEMSIPSFRNRIPIDLHNNSVDIIKEKNGDYIAGISLFSRDFHKENGDVPKGKIFVKLGTQKQKSMKVILDRLINQTYSKGACMIHKYKNKWYLSITYKFNAIKENKFDKELIMGIDMGGINTVYFAFNEGFIRSNIKSDEIKMFNERIRQRRINLLKQSKYCSNSRTGKGRTKRLQPIDVLSNKIAKFRNSTNHKYANYIVKQCLKHNCGRIQMELLKGISKNDKVLKDWTYFDLQEKIKNQAEIYGIEVIKVVPAYTSQRCSQCGYICKENRCTQAMFECK…	452			Fig. 1a and Suppl. Fig. 4 and 5
BfCas12f1_2	MSTVVKVMKYQIICPVNIEWKAFETYLRTLSYQVRTIGNRTIQKLWDFDNQSLNHFRENGVYPSAQQLYGCTQKTISGYIYDQLKEEYQDMNKANMSTTLQKTIKTWNSRKKEIRSGEMSIPSFRNNLPIDIHGNSIQITKEKSGDYIASLSLFSSNFIIENNLPNGKIQVKLSTRKQNSMKVILDRIIENTYAKGACMLHKHKNKWYLSIIYKPTVKEEHKFEEDLVMGIDMGKINVLYFAFNKGWIRGAISGEEIEAFRKKIEHRRISLLRQGKYCSGNRVGKGREKRIKPIDVLNNKIAKFRNATNHKYANYIVQQCLKYNCGTIQLENLQGISKEQTFLKNWTYFDLQEKIKQQAHQYGMKVVTIDPSYTSKRCSECGYIHKNNRKSQSTFECQQ…	451			Fig. 1a and Suppl. Fig. 4 and 5
BtCas12f1_2	MSIAVKVMKYQIVCPVNIEWKTFEIYLRTLSYHFRTIGNRTIQKLWEYDNQSLKHFKDTGQYPSAQQLYGCTQKTISGYIYDQLKEEYQDINKANMSTTLQKTIKTWNSRKKEIWSGEMSIPSFRNNLPIDIHGNSIQIIKEKSGDYIASVSLFSSKFIKENDLPNGKILVKLSTRKQNSMKVILDRIIDSTYAKGACMLHKHKKKWYLSITYKSNIKEELKFDEDLIMGIDMGKINVLYFAFNKGLVRGAISGEEIEAFRKKIEHRRISLLRQGKYCSGNRIGKGRKKRIKPIEVLNDKIAKFRTATNHKYANYIVQQCLKYNCGTIQLEDLQGISKEQTFLKNWTYFDLQEKIKNQANQYGIKVVKIDPSYTSQRCSECGYIHKNNRQNQSTFECQQ…	451			Fig. 1a and Suppl. Fig. 4 and 5
AsCas12f1_2	MIKVYRYEIVKPLDLDWKEFGTILRQLQQETRFALNKATQLAWEWMGFSSDYKDNHGEYPKSKDILGYTNVHGYAYHTIKTKAYRLNSGNLSQTIKRATDRFKAYQKEILRGDMSIPSYKRDIPLDLIKENISVNRMNHGDYIASLSLLSNPAKQEMNVKRKISVIIIVRGAGKTIMDRILSGEYQVSASQIIHDDRKNKWYLNISYDFEPQTRVLDLNKIMGIDLGVAVAVYMAFQHTPARYKLEGGEIENFRRQVESRRISMLRQGKYAGGARGGHGRDKRIKPIEQLRDKIANFRDTTNHRYSRYIVDMAIKEGCGTIQMEDLTNIRDIGSRFLQNWTYYDLQQKIIYKAEEAGIKVIKIDPQYTSQRCSECGNIDSGNRIGQAIFKCRACGYEAN…	422			Fig. 1a and Suppl. Fig. 4 and 5
RhgCas12f1_2	MATKVMRYQIIKPIDCNWDLFGKVLRDIQYDTRQIMNRTIQYCWEWQGYSSDYKIAKGEYPKTRETFGYSDMRGYAYDKLKSIYQRLNTANLTTSITRAVQRWKTDTKDVIRGDKSIACFRADVPIDLHNKSMNIEKSDDGYIVALSLASNIYKKELDRNSGQFSVLINEGNKSNRDVLDRCIAGQYKISASQILREKNKWFLNLSYSFEISKPDKSRDNILGIDVGIVHPVYMAVYNSPARRSISGGEIDNFRKQVQKRIKELQLQGKQCGEGRIGHGIKTRVKPIEFAKDKVANFRNTINHKYSKAIVEFAIKNGCGIIQMEDLKGINTDNVFLKNWTYYDLQQKVKYKAELEGIEVKLIDPQYTSQRCCKCGYIHRDNRPEQAKFKCIDCGFEVNA…	425			Fig. 1a and Suppl. Fig. 4 and 5
PtCas12f1	MKYTKVMRYQIIKPLNAEWDELGMVLRDIQKETRAALNKTIQLCWEYQGFSADYKQIHGQYPKPKDVLGYTSMHGYAYDRLKNEFSKIASSNLSQTIKRAVDKWNSDLKEILRGDRSIPNFRKDCPIDIVKQSTKIQKCNDGYVLSLGLINREYKNELGRKNGVFDVLIKANDKTQQTILERIINGDYTYTASQIINHKNKWFINLTYQFETKETALDPNNVMGVDLGIVYPVYIAFNNSLHRYHIKGGEIERFRRQVEKRKRELLNQGKYCGDGRKGHGYATRTKSIESISDKIARFRDTCNHKYSRFIVDMALKHNCGIIQMEDLTGISKESTFLKNWTYYDLQQKIEYKAREAGIQVIKIEPQYTSQRCSKCGYIDKENRQEQATFKCIECGFKTN…	424			Fig. 1a and Suppl. Fig. 4 and 5
RuCas12f1	MTLLVKVVKIHLISEQFDKAGNRIDYEEVNKILWELQKQTREAKNKTVQLLWEWNNFSSDYVKASGIYPKAKDIFGYSSVHGQANKELRTKLALNSSNLSTTTMDVCKNFNTYKKEVWKGKRSVPSYKSDQPLDLHKDSIKLIYENNEFYVRLALLKKAEFAKYGFKDGFRFKMQVKDNSTKTILERCFDEVYKINASKLLYDQKKKKWKLNLSYSFDNKNISELDKEKILGVDVGVNCPLVASVFGDRDRFIIKGGEIEKFRKSVEARRRSMLEQTKYCGDGRIGHGRKKRTEPALNIGDKIARFRDTTNHKYSRALIEYAVKKGCGTIQMEKLTGITSKSDRFLKDWTYYDLQTKIENKAKEVGINVVYIAPKYTSQRCSKCGYIHKDNRPNQAKFR…	443			Fig. 1a and Suppl. Fig. 4 and 5
EsCas12f1_2	MVCNKVVKIALICDQIDKDGKDVNYNDIYKLLWDLQKQTREAKNKVIRLCWEWSGYSSEYFKTHEEYPKDKEILGISLRSYLYNRIKGDYNLYSGNLSQSAKIAYIEYKNSLTDVLRGDKSIINYRENQPLDIKNKAIQLLYENDNFFVRVALINKDKRKELNFKDCSVRFKLLVKDDSTRTILERCFDEVYTITASKIMYNKKKKQWYINLGYKFTKEIDKTLDKDRILGVDLGVINPLVASVYGSYDRLIIGGGEIDKFRKRVEANKVQMLKQGKYCGDGRIGHGVNTRNKPAYNIEDKISRFRDTVNHKYSKAVVDYAVKNNCGTIQMEDLKGITQNKNERYLKNWTYFDLQTKIEYKAKALGIEVKYKNPKYTSQRCSKCGHIAEENRPEQKTFK…	434			Fig. 1a and Suppl. Fig. 4 and 5
Cb5Cas12f1_2	MAKKGNSQKKQIVKVMKYELKYEKGCADFNEMQNELWKLQRQTREVMNRTIQLCYHWSYVQAEYCKQHGCARRDVKPCDVYETNATSLDGYIYQLLKVEYPDFFMKNLNATLRKAHQKYDALLFDIQEGNSSIPSFKKDQPLIFEKKAICISKCLPDKRQITLSCFSDSYIDAHPTLDKITFTVRARSASEKSIFDHIISGKYALGTSQLVYEKKKWFFLLSYKFTPESVDVNPEKVLGVDLGVVNALCAGSVENPHDSLFIKGTEAIEQIRRLEARKRDLQKQARYPGDGRIGHGTKTRVSPVYQTRDAIARMQDTLNHRWSRALIDFACKKGYGTIQMEDLSGIKAMESEKPYLKHWTYFDLQSKIIYKAEEKGIRVVKVNPKCTSRRCSACGYISK…	456			Fig. 1a and Suppl. Fig. 4 and 5
Ob1Cas12f1_2	MAEKTIVKVMKFELRYIDGAGEFSEMQKHLWELQKQTREVLNKTIQMGYALECKRFAHHDKTGQWLDDKELTGSKYKAVADYINAELKEDYNIFYSDCRNSTVRKAYKKFKDAKNKIFSGEMSLPSYRSNQPIIIHNRNVIIRGNAESALVGLKVFSDGFKALHGFPAAVNFKLCVKDGTQRAIIENVISEIYKISESQLIYDNKKWFLILAYRFTQKKNDLNPDKILGVDLGVKFAVYASSIGEYGSFRIKGGEVTEFIKRLEKRKKSLQNQATVCGDGRIGHGTKTRVADVYKARDKISNFQDTINHRYSRAIVDYARKNGYGTIQLEKLDNSIEKKGDYSPVLVHWTYYDLRTKMEYKAAEYGIKVIAVEPKYTSQRCSKCGYISSENRKTQESFE…	438			Fig. 1a and Suppl. Fig. 4 and 5
Cb2Cas12f1_2	MCALTKIMKYELRYLDGFPDFSAMQNAVWPLQRQTREILNRTIQEAYRWDYFSATKKKETGEYPDLQKETGYKRLDGYIYHVLSPDYPDFSSSGVNATIQKAWKKYKSSKADVWKGEMSLPSYKSDQPIVLHAKQIKLSGDTRAAAATLSLFSNKFKKEHEISGNVQFAITLHDNTQRTIYQKLRNGEYKLSESQLVYDKKKWFLYLAYSFNPAEHALDPEKILGVDMGEKFALYASSFGEYGHFKIEGSEVTEYAKALERRRRSLQQQARYCGEGRIGHGTKTRVGVVYREEDRIANFRSTINHRYSKALIEYAVKNGYGTIQMENLTGIKENLQFPRRLQHWTYYDLQSKIEAKAKEHGIAVVKVNPKHTSQRCSRCGHIAAENRPKQEVFQCVKCG…	431			Fig. 1a and Suppl. Fig. 4 and 5
Cb1Cas12f1_2	MAKGTVTKVMKYELRYLSGFSDFHAMQQAVWGLQRQSREILNKTIQMAFHWDYISRENFNANGVYLDVKAETGYKTYDGYIYNSLKSAYADMAAANLNAAIQKAWKKYKDAKMEVLRGTMSTPSYRSDQPVLINKNCVKLFDGGVRLTLFSDRFKRENNLNGNLEFAVQLHDGTQRSIFANLLNGTYALGQCQLVYDKRKWFLLVTYIFTPEKHELDPEKILGVDLGQTYALYASSVCARGTFRIEGGEAAECAHRLEQRKRSLQQQARFCGEGRVGHGTKTRVAAVYSAGDKIASYRDSINHRYSKALVEYAVKNGYGTIQMEDLTGIQNDLDHPKRLQHWTYYDLQTKIENKAKEHGVGVVKVNPRYTSQRCSRCGHIERENRPTQKVFCCKACGFE…	429			Fig. 1a and Suppl. Fig. 4 and 5
OsCas12f1_2	MGKGVLAKVMKYELRYLDGCGDFSNMQEQVWALQRQTREILNRSIQIAFQWDCANSEHHRKTGEYLDLKTETGYKRLDGHIYNCLKGQYEDMATSNLNATIQKAWKKYNSSKKEILRGSMSIPSYKMNQPLTLDKNTVKLSEGERNPIVTLTLFSDKFKRAQGVSNVKFSMPLHDGTQRAIFANLMNGTYQLGECQLVYKRPKWFLFVTYKFPPVEHPLDPDKILGVDMGEACALYASTFGEHGYLKIDGGEITKYAKKMEARIRSMQKQAAHCGEGRIGHGTKTRVSVVYQAKDKVARFRDTINHRYSKALIDYALKNQCGTIQMEDLTGIKEDTGFPKFLRHWTYYDLQSKIEAKAAEHGIQVVKINPRHTSQRCSRCGHIDKANRTSQADFCCTKC…	434			Fig. 1a and Suppl. Fig. 4 and 5
Ob2Cas12f1_2	MSKGSLAKVMKYELRYLDGAGSFEQMQERLWVLQRQTREILNRSTQISFHWDYTSREHFEQTGQYLDVFSETGYKRLDGYIYSRVKDSCGDMASGNINATLQKAWNKYGTSKLDVLRGQMSLPSYKKDQPLVIEKHNIRLSMDGQQALAEITLFSNKFKKENSLSSNVRFAFQLHDGTQRRILNSVLSGEYGLGQCQLVYDRPKWFLLLTYTFTPQNRQLDPDRILGVDLGECYALCASVFGEYGSLRIEGGEVTAYAKKLEARKRSLQKQAAVCGEGRKGHGTKTRVADAYQMQDRIANFRDTVNHRYSKALIDYALKNQCGTIQMEDLSGIRQDTGFPKFLQHWTYYDLQSKIENKAKEHDIRIVKINPRYTSQRCSKCGAIDSGSRTSQARFCCTK…	433			Fig. 1a and Suppl. Fig. 4 and 5
Bc2Cas12f1_2	MILTRKIKLVIVSENREEGYNLIRTEIREQHKALNLAYNHLYFEHNAIQKLKQNDEDYKQKRNKLQELINKKYEEHQKAKNLEKKEALREAYNNKKQELYNFEKEYNEKARQTYQQVVGFTQQTRVRNLINRECNLMSDTKDGITSKVTQDYKNDCKAGLLIGKRSLRNYKKDNPLLVRGRSLKFYKEDGDYFIKWNKGTIFKCILHIRKKNVVELQSVLENVLLGAYKVCDSSIGFNNKDMILNLSLNIPDKETQGYIPGRVVGVDLGLKIPAYLSLSDKVYVRKGIGSIDDFLRVRTQMQKRRRRLQKSLAAVKGGKGREKKLKALDHLKGKEANFAKTYNHFLSTQIVTFAVKNQAGQINMEFLEFDKMKNKSLLRNWSYYQLQIMVEYKAKREGI…	497			Fig. 1a and Suppl. Fig. 4 and 5
AoCas12f1_2	MITTRKLKLAIVSDNKNEAYSFIRDETRNQNRALNVAYSHLYFEYIAQEKLKHSDAEYQEHLAKYQELASKKYQEFLKVKEKAKSDETLQAKVDKAREAYNKAQEKVYKIEKDYSKKAREIYQQSVGLAKQTRIDKLLKNQFNLHYDTVDRVGGTAISHFTNDMKSGVLQGKRSLRNYKSSNPLMIRARSMKVYEENSDYYIKWIKDITFKIIISAGSKQRQNIGELKSVLVNIIEGNYKACDSSIGVDKDLILNLSIDIPITKENIFIPNRVVGVDLGLKIPAYVSVNDTPYIKRAIGNINDFLKVRTQLQSQRRRLQKALQSTNGGKGRNKKMQGLERLQAKEKNFVNTYNHFLSKNIVDFAVKNNAGMIHMEELKFDKVKHKSLLRNWSYYQLQTM…	472			Fig. 1a and Suppl. Fig. 4 and 5
Cs1Cas12f1_2	MNTVRKIKLTILGDTETRNKQYKWIKDEQYNQYRALNLSMTYMVTNLMLKNNESGLENRKEKDILKIENKIKKDEGSLKKELAKKKINEEKIENIKSNIEELKSEKEKLENELKNIKEYRSNIDEEFKKMYVDDLYNVLNKISFQHEDMKSLVTQRVKKDFNNDVKEIMRGDRSVRNYKRNFPILTRGRDLKFQYIEKSEDIEIKWIEGIKFKCILGKPSKSLELKHALHKVINKEYKVCDSSLQFDKNNNLILNLTLDIPQDNKYEKITNRVVGVDLGLKIPAYVALNDTKYIRKAIGSIDDFLKVRTQMQSRVRKLQKSLQVVRGGKGRNKKMKALERFREKERNFARNYNHFLSYNIVKFALDNKAEQINLELLEMKKTQNKSILRNWSYYQLQNF…	483			Fig. 1a and Suppl. Fig. 4 and 5
CnCas12f1_1	MITVRKIKLTIMGDKDTRNSQYKWIRDEQYNQYRALNMGMTYLAVNDILYMNESGLEIRTIKDLKDCEKDIDKNKKEIEKLTARLEKEQNKKNSSSEKLDEIKYKISLVENKIEDYKLKIVELNKILEETQKERMDIQKEFKEKYVDDLYQVLDKIPFKHLDNKSLVTQRIKADIKSDKSNGLLKGERSIRNYKRNFPLMTRGRDLKFKYDDNDDIEIKWMEGIKFKVILGNRIKNSLELRHTLHKVIEGKYKICDSSLQFDKNNNLILNLTLDIPIDIVNKKVSGRVVGVDLGLKIPAYCALNDVEYIKKSIGRIDDFLKVRTQMQSRRRRLQIAIQSAKGGKGRVNKLQALERFAEKEKNFAKTYNHFLSSNIVKFAVSNQAEQINMELLSLKETQN…	497			Fig. 1a and Suppl. Fig. 4 and 5
RhCas12f1_2	MITVRKLKILIDGESRNESYKFIRDSMYAQYLALNKAMSYLGTAYLSRDKEIFKEAIKSLNNSNPIFDNINFGKGIDTKSSVNQTVKKHIQADIKNGLAKGERSIRNYKRDYPLMTRGRDLKFFYCDTNSTKVKVKWVNGIIFDVMLGKEYNKNDLELRSFLNRVINKEYKISQSSICFDKHNRLILNLSVNITDNIPNEVVKGRIVGVDLGMKIPAYVTLNDSEYIGKPIGDINDFLKVRKQFKERKERLQKQLAINKGGRGITNKMQLMDAFTNKEKNFANTYNHGVSKAIINFAKKYKAEQINVEFLALAGSEKEILSSTIRYWSYYQLQQMIEYKANREGIAVKYVDPYLTSQTCCKCGNYEVGQRINQELFECKLCGNKMNADRNASFNIARST…	416			Fig. 1a and Suppl. Fig. 4 and 5
BsCas12f1_2	MITVRKVKLIVNSEEAEEINRTYKFIRDSMYAQYQGLNRCMGYLLSGYYANGMDIKSDGFKNHMKTIKNSLNIFDDINFGIGIDSKSAITQKVKKDFSTSLKNGLAKGERGATNYKRNFPLMTRGRDVKISYLEDTNTFVIKWVNKIEFKVILGQKDNIELSHTLHKIINKEYTLGQCTFEFDKNNKLLLALNINIPDNLISKNKEIIPGRVLGVDLGVKVPAMICLNDNTFIKKSIGSYNEFFKVRSQFKARRERLYKQLESSNGGKGRKHKLKATMQFRDKEKNFARTYNHFLSKNIIEFAQKYTCETINLEELNKKGFDNNLLGKWGYYQLQSMIEYKAERVGIKVKYVDPAFTSQTCSKCGYVDEENRITQDKFECQKCGFTLNADHNAAINIAR…	401			Fig. 1a and Suppl. Fig. 4 and 5
Cb4Cas12f1_2	MNIVKKIKLRIIDNDKELCKKQYLGFTEEQKKELIDKQYKFIRDSQYQQYLGFNRAMGFLMSGYYANNMDIKSDNFKEHQKKLTNSLYIFDDIKFGVGIDSKSLIVQRVKKDFSTALKNGLAKGERSVTNYKRTYPLLTRHRSIKFLYAENELDIYLDWVNKIRFRCELGNHKNSLELQHTLRKVITGEYKISDSSLEFNKKNELILNLNLNIPETKATFIKDRTLGVDLGMAIPAYVSLSDTPYIRKGFGSYEEFAKVRNQFKDRRKRLLKQLSLVAGGKGRAKKLHSMEFLKNKEKQFAKTYNHSLSKKIIDFALKNNCEYINLEDIKSTSLEDRVLGQWGYYQLQEQIEYKAKLVGIKVRKVKAAYTSQTCSECGNIDKENRKNQSTFKCTNEDCK…	424			Fig. 1a and Suppl. Fig. 4 and 5
Cb3Cas12f1_2	MNTVRKIKIIINNENNELRKEQYKFIRDSQYAQYQGLNRCMGYLMSGFYVNNMDIKSEEFKTWQKGVTNSANFFQEISFGKGIDSKSSITQKVKKDFSIALKNGLAKGERNINNYKRIAPLMTRGRNLKFKYDDNELDILINWVNKIQFKCVLGEHKNSLELQHTLHKVINNEYKIGQSSLYFNKKNELILILTIDIPTAKSSYEPIKDRILGVDLGMAVPVYMSINDNSYIKKSLGSYSEFAKVRKQFKERRNRLYKQLEACKGGRGRKDKLKAMNQFKEKEKNFAKTYNHFLSKNIVEFALKNKCEFIHLEKIESKGLENSVLANWTYYDLQEKIIYKAKREGIGIKFVNSSYTSQTCSKCNYVDKENRKTQAKFICKNCGFKANADYNASQNISKS…	405			Fig. 1a and Suppl. Fig. 4 and 5
CrCas12f1_2	MIAVRKLKIMVLCDDESKKNEQYKFLRDSQYAQYLGLNRAMSFLAKEYLSGDKERFKEAKKKLTNTCECYQNINFGTGIDSKSQITQKVKKDLQADIKNGLARGERSIRNYRRTFPLITRGRDLKFSYNGDEIIIKWVNKIYFKVLIGRKDKNYLELMHTLEKIINGEYKVCTSSIQIDKKLILNLTLEIPDKVKKEFQENRVLGVDLGIKFPAYACVSDNTYVRRSFGSIDEFLKVRIQFDKRRKRIQQQLQNVKGGKGRKDKLQALDRMRDCERKWVRNYNHALSKRIIDFAFRNKCGIIHLEKLEKDGFKNKLLRNWSYYELQDMIGYKAEREGIVVKYVEPAYTSQTCSKCGYVDRENRPSQEHFLCKECGFEINADHNAAINIARSNKVIVDK*	399			Fig. 1a and Suppl. Fig. 4 and 5
Pt2Cas12f1_2	MIAVKKLKLTIVEEEEKRKEQYKFIRDSQYAQYQGLNLAMGILTSAYLVSGRDIKSDLFKDSQKSLTNSNEIFNGINFGKGIDTKSSITQKVKKDFSTSLKNGLAKGERGFTNYKRDFPLMTRGRDLKFYEEDKEFYIKWVNKIVFKILIGRKDKNKVELIHTLNKVLNKEYKVSQSSLQFDKNNKLILNLTIDIPYKKVDEIVKDRVCGVDMGIAIPIYVALNDVSYVREGMGTIDEFMKQRLQFQSRRRRLQQQLKNVNGGKGRKDKLKGLESLREKEKSWVKTYNHALSKRVVEFAKKNKCEYIHLEKLTKDGFGDRLLRNWSYYELQEMIKYKADRVGIKVKHVNPAYTSQTCSECGHADKENRETQAKFKCLECGFEANADYNAARNIAKSDKF…	402			Fig. 1a and Suppl. Fig. 4 and 5
ChCas12f1_2	MITVRKLKLTIINDDETKRNEQYKFIRDSQYAQYQGLNLAMSVLTNAYLSSNRDIKSDLFKETQKNLKNSSHIFDDITFGKGTDNKSLINQKVKKDFNSAIKNGLARGERNITNYKRTFPLMTRGTALKFSYKDDCSDEIIIKWVNKIVFKVVIGRKDKNYLELMHTLNKVINGEYKVGQSSIYFDKSNKLILNLTLYIPEKKDDDAINGRTLGVDLGIKYPAYVCLNDDTFIRQHIGESLELSKQREQFRNRRKRLQQQLKNVKGGKGREKKLAALDKVAVCERNFVKTYNHTISKRIIDFAKKNKCEFINLEQLTKDGFDNIILSNWSYYELQNMIKYKADREGIKVRYVNPAYTSQKCSKCGYIDKENRPTQEKFKCIKCGFELNADHNAAINISR…	403			Fig. 1a and Suppl. Fig. 4 and 5
CdCas12f1_2	MISTRKIKVRCDDSTFYTFFRQEQREQNKALNIGIGIIHANAVLHNVDSGAEKKLKKSIEGLQGKIDKLNKDLEKEKITDKKKEEVLKAIETNKKILDGEKKVFKESEEYRKGIDELFKNTYLKSNTLDHVLDSMVNIQYKRTLSLVTQRIKKDYSNDFVGIITGQQSLRNYRNDNPLMISNQQLNFKYIDDTFYLDIMCGYRLEVVLGKRDNENVNELKSTLEKVISKEYKVCDSSMQFSKNNKDVILNLVIDIPQNSNVYKPVEGRILGVDLGVAVPIYMCLNDDTYKRKGLGDINNFLRVRQQMQTRRRKLQKDLTLTNGGKGRKKKTQLLDKLQENERNFVKTYSHALSKRVVEFAKSNKCEYINIEKLTKDGFDNIILRNWSYFELQKMIEYKA…	462			Fig. 1a and Suppl. Fig. 4 and 5
Cs2Cas12f1_2	MITVRKLKLTIVGDEQTRKEQYKIIRDEQYQQYKALNLCMTLLNTHNILNSYNTGSENKLNSQIEKLDNKIEKNKIELKKGNLKESKIEKLNKSILELTKEKEKLQQEYLSASKYRSDIDEKLKDMYIKDMYTVVQSQVNFKSKDMMSLVTQRAKKDFSNALKNGMARGERSLINYKRDFPLMTRGERWLKFKYNEESDDIYIDWLHDIKFKVILGYKKNENSIELRHTLHKVINKEYKICDSSMQFDRNNNLILNLTLDIPNKESKGYVEGRTLGVDLGIKYPAYVCLSDDTYKRKSIGCAEDFIRVREQIRGRRYRLQKQLSMVKGGKGRDKKLRALDRVREAERNFVKTYNHMISKNIIKFAKEHNCEYIHLEKLTKDGFPDIILSKWSYYELQNM…	468			Fig. 1a and Suppl. Fig. 4 and 5
PhCas12f1_2	MKTTRKLKLTIIGDEETRKEQYKIIREEQYQQYKALNLCMTLLNTHNILNSYNTGAENKLNAQIDSIDKKIEQAKKELEKKGLKESKVSKLKETIEFLENDREKLKDEYLNSSKFRSDIDEKMKEMYIKDMYTVVQNQVNFRARDMMSLVTQRARKDFKNSLKNGMAKGERSLTNYKRDFPLMTRGERWLKFEYDKDSDDILINWIHGIKFKVLLGYKKNENSIELRHTLHKVINKEYKICDSSMQFDRNNNLILNLTLDIPDKQNNNYIEKRTLGVDLGIKYPAYVCLNDDTYIRSHIGESLELLKQREQFKDRRKRLQQQLKNVKGGKGRNKKLSALNKLSDNERNFARTYNHMISKRIVEFAKKHRCEFINLEKLTKDGFDNNILSNWSYYELQNM…	465			Fig. 1a and Suppl. Fig. 4 and 5
Ti1Cas12f1	MATDVTCITRKIEVHLHKHGDSEEGAQRLKEEYRIWDDINNNLYKAANRIISHCFFNDTYEYRLKLHSPRFQEIEKLLSKPKCNKLSADDIKQLKAERKVLFADFKKQRQVFLRGGLEEGTNREQTSTYRVASKEFIDTIPSEVLTNLNQSISSTYKKYALEVERGVRTIPNYKKGIPVPFAIKHKEELALKKRDDGSIYVRFPKGLEWDLSFGRDRSNNREIVERVLSGQYDVGNSSIQETKNKKRFLLLVVKIPKENRVLNKERVVGVDLGINTPLYAALNDNKYGGLSIGSRDQFLKVRMRMTAQKRELQRNLRHTTNGGHGRTQKLQALDRLEGKERNWVHLQNHIFSKSIIEYALQNDAGVIQMERLTGFGHDNNDEVDEKFKFILRYWSFFEL…	488			Fig. 1a and Suppl. Fig. 4 and 5
Al2Cas12f1	MATEYTCITRKIEVPLHRHGEDEEAKQRLIDDYRVWDTINDNLYKAANRIVSHCFFNDAYEYRLKIHSLRFQEIEKLLKYSKRNKLTDEDIKQLKAERKQLFADFKKQRHTFLRGGVAEGANPEQNSTYKVISNEFLEVIPSEILTNLNQNISSTYKNYSLDVERGIRTIPNYKRGIPVPFSIKQRGELMLKRRDDGSIFIRFPMGLEWDLSFGRDRSNNREIVERVLSGQYDVGNSSIQESKNRKRFLLLVVKIPKENHNLNPDRIVGVDLGINIPLYAALNDNEYGGMGIGSREQFLNMRMRMDAKKRELQRNLRQSTNGGHGRKQKLQALERLEGKERNWVHLQNHIFSKSIIEYAVKNNAGAIQMERLTGFGRDKNDEVDSDFKFILRYWSFFEL…	488			Fig. 1a and Suppl. Fig. 4 and 5
Al1Cas12f1	MATEYTCITRKIEVHLHRHGDSEEDTQRLKDEYHIWDVINDNLYKAANRIVSHCFFNDAYEYRLKLHSPRFQEIEKLLRYSKRNKLTDEDIKQLKAERKELFSIFKKQRLEFLQGGSGKGSEQNSTYKVVSNEFGEIIPSHVLTCLNQNITSTYSAYSKEVEYGNRTIPNFKRGIPVPFPIKQQGTLQLKRREDGSIYIRFPLGLEWDLSFGRDRSNNREIVERVLNGQYDVGNSSIQETKNKKRFLLLIVKIPKQAVTLNPDRIVGVDLGINIPLYAALNDNEYGGMGIGSREQFLKMRMRMAAQKRELQRNLRHTTHGGHGRTQKLQALERLEGKERNWVHLQNHIFSKSIIEYAQRNDAGVIQMERLTGFGRDKHDEIDSDFKFILRYWSFFELQT…	486			Fig. 1a and Suppl. Fig. 4 and 5
Cas12f6.1	MKATTITKSLRFWIDEPPERCRLLYGVSDELTDAYNAILEYWETDVRKVAVEATEAAIEAYHVWKDAPKETRGDKPKWWSADTATRAAFLRVGVAATSTIRTRLVDNMVQGEWLRDVKTYMSRRFKDHIAAGIRHRAKGVVISLDQSTMKPDVQLGDDGRWTIRCALWAQGTEESARNNDRWLLSPYDRKRQTWTIANLLEADQHGEVRGVKLVPPKPGAPAGKRRWSAMITVTLPVESSVLDEERPNVAGVDMGLTHFAVYSCPARNTFEFVSSRELQAAMEKARRRRRGVPRKRSTALGQKLGRRQDALCRLTARRLIDCCRRDRVGTLRVEDLTGIRDQGSDDADRNFALGARFPYYKLQTYLEQAAASAGVRLEKVQPAGTSQTCSRCAVRDPES…	481			Suppl. Fig. 4 and 5
Cas12f7.1	MYGDSRIEEGNMDALGKSSRDGTNQHPPCDAASTAVCETAVIVRATARMTIDFMAMEEPERIRVRQLLYEARRNSAAAANAVLRAFWRADGDALDGYMVEHGHGPKKAVDWPMPKIQSYGLARLVAPMLPSGIGSAVARMAETKWRQTRFEALVRNTEKPAHYREANPIPIRQQDYSLTKEDGRWCLSMMLRSGEPRVKLPLDIRDSFQRSILENVSEWKGSRALARKKGESREAYKQRVASLEAAQRGWEAGELRIEQDSKRKARWYVRMAYKRIVDKQADGKRASLHRGIKNFLVCVTDDGQEWKYEGADIEAFLAQMQARRRQYQRNSLASSRSGHGRRVILRPIDKLQGKADRWRRTKNQTLARRLAEWLRDRGVSVLFIEDLSGIRSGEPEKLE…	512			Suppl. Fig. 4 and 5
Cas12f8.1	MFKTARFKVHNPSRHKSTMLWYAMTHYHDALKAVLEKTLAVPDLLEQISELDKKEKLRPNQYKLRKLLRTILPRGWELAPLTRYLELDAAAMLMSHFNKSYKGANESNPPTVSSLDAMTDAEFRKAYSEFTDPEAKLTVKPQHQEKIDKAKERGETRVAKRLSKIYASWAVSRAAGQVLKKLEGALPHPIEFTNNEFGQGCLLAYCDGNYYLLVRLFAKKHRYKQNNVLKDGFISCKTKEPLGGKKYPGLILPLELGREFHEQEYLTYGSIQSAKLVVKRREKPASRAKARTSSRISTDKQKPIPFNAEDYDFYVHAAFEFNPPKVETMTFLGIDRGAAKLGAATLIDQHGKRLETNLDLDGSAFAAEMRRYEQQIKRIQQQGKQKSRKFSLRGKRAEI…	554			Suppl. Fig. 4 and 5
Cas12f8.2	MFKTARFKVHNPSRHKSTMLWYAMTRYHETLKDVLEKTLAIPDLLEQVSELDKKEKLRPNKYTLAKLVRTIVPKNTGLASTVRDYLIGDASAMLMSHLNKVYKGANESNPPTVSSLAAMTDEEFRRAYSNFTDPEAKLIIKPQHQEKIDKAMEQGETRVAERLSKIYANWAISRAAGQVLRKLEGTLPHPIEFTHTEFKRGCLLAFCDGKYYALIRLFADKHRYKQKNFLNSGFIDCKTKESLGGKEYPGLILPLELGREFHEREYLTHGSIQSAKLLVKRRVYSNSQTKAPDSKPTTFNAEDYDFYIHAAFEFQPTKVETETFLGIDRGAAKIGAATLINLQGKLLETNLDLEGSAFASEMRRFDEQIKRIQKTGKQRSRKFSIRGKRADIILGEYAN…	544			Suppl. Fig. 4 and 5
Cas12f8.3	MFKTARFKVHNPSRHKSTMLWYAMTRYHETLKAVLEETLAIPDLLEQVSELDKKEKLRPNKFRLSKLLYTIVPKSWELAPLRDYLIGDTSAMLMSHLSKAYKGENESNPPTVSSLAAMTDEEFRKAYSEFTDPEAQLAVKPQHQEKIDKASERGETRVAKRLSKIYANWAVSRAAGQVLRRLEGALPHPIEFTRNEFGRGCLLAFCDGNYYLLVRLFAQGHRYCEKRVLKDGFIDCKTKERLDGKRYPGLILPLELGREFHEREYLTYGAIQSAKLVVKRREKPASGSKQAAEKPAPEGGGGFNPRIKPTEPKLALATEERFPPIPPEIPSFSAASKALALQPIPFNAGDYDFYLHAAFEFNPPKVETVTFLGIDRGAAKLGAATLIDRMGKALETNLD…	594			Suppl. Fig. 4 and 5
Cas12f9.1	MKTYNVFKTFRFEIKDLSKTKMRDLNKTFVQAEMSFYKALELCKEDAEKMLLIDDKKERKSESFKLAKKLQAIVKPLPFSSALKSSVIEGVKAQVLSYVELTLSGQDATYPTKLDQDYDFEYWMDILINSCDVETENLARDEMSKSKVKELRPLTFEKYRTTDGFMILDNGDGRLFAFLNLWGAKDKRARKLEIDMVDTRTGEQFVKKTSTGLLLPLKCGEHQVEGLRNGQAKTAKLVKRGDRYFLMVSVAFEVEARTPEYVLGIDRGIEEIATYTVRDHTGKVVDKGSFSGVQLREHQRKMELAQKNNQRVGKKRIKGWSDYTTNLMHNLSNEIVKVADKYSAQVVIEDLTNIKNNPKMKRKTGARKSNFRRMLSRQQYGRLEFMLEYKLKSVGLPPA…	483			Suppl. Fig. 4 and 5
Cas12f10.1	MRKIKEHPGREMRGLRVKVYPSPEQELALLGMQRRLRRIWNWLVSQSQQTFNARDAFAAKNGAGPKPIRPENDAGEQPWKQYHDDMREWRSRVRAVLAEHKDDPGLKFRSIRDYCTQFLVEHDYQLYPHVIEDETPPPAHLQQALYKDYQSALAGTKRGQMPPRRRKRDEDMPLRVGSATCFRLLPTTKGRKLISTHPKGPQLSGILNAQVKLPEIGWIDAHISGAQPLEDDQFWVEGVSIRKEADGWYAAIRQHVLPKPVTKGTGSCGIDVGLVHVFAVVGDDGEKLLADNTRRGSRRGHLRTPGGYVELIAERQAAGLPVSKLHCRSARHIREYIRRELFPFTDRYEFVAVEDLPSDVGFQHTPHLSFMRTVRSMLVQRYGSERVIDVDATGTSRIC…	448			Suppl. Fig. 4 and 5
Cas12f11.1	MKTIKIKIKLTTDQVQLCDRYLEELTWLWNLTLSNQLHNHCVTWYDWAAKLSANLDKATEKLDKLKPEQQQLIKDYYRTKDKPKLSKKEQELVAKFDIFARWNSFSLDGIIPVPLRLGNSGYEGLSCQIATGGNYWKRDENINIPINTKKGIVHVKGYKLVKGDKPWQRIEIVPHKYRTFPGGKFEGRELTTLEKLDNVNGLNTLRAFQNLPDLQVSSHYIGGLLAFFKESWSAFLDPKRMNSRKPKFKKDSDKITTLSNNQCAPNRIDVNKNIVTVTGFSPIAIIDKNWVKRLNLSEVLPRTYMLTQNPSGYYINIVIAHPLHEEKTALVKKLPKVKKEFGEDSQEYEDIKSKIKFLEQQIKEASIVKGKDLSVGIDPGVQAVVSTDHGALFLPNLTR…	623			Suppl. Fig. 4 and 5
Cas12f12.1	MLKAHVIRLNPTEEQASYFWRCAGIARFTWNWALAELNAAYDRGERPAIGSLKLAFNRLRKEEGFAPFVGEVQSYAYQQAFTDLQKALSRYHDFRKRGLLKPPAGWKGRKDHKPFGWPRFKARNRSTPAFYLANNGGLRLQGHQVTIQRCPGGPVNMAEQLRFAGRVMGGRVRYRAGHWYLTVQVDVPVEPVPAHTGPAVGLDVGIKTLAVTSDGEIYDNPKALGRHQRKLRLLQRSLARQTRGGSNYRKTQAKIARLHERIANIRKHTLHQISHEITRDYGLIGLEDLNVAGMLKNGKLARSISDVAFGELRRQIGYKSEWRGSRVVIVSRWFPSSKTCNECGHVMADMPLSVRWWQCPTCGAEHDRDGNAAVNIRNEAVKMAGAA	387			Suppl. Fig. 4 and 5
Cas12f12.2	MLKAHVIRLNPTKEQETYFWRCAGVARFTWNWALAELNAAYEKGERPAVGSLKLEFNRLRNEEGFAPFVGEVQSYAYQQAFGDLQKALSSYHDFRKRGMLKPPTSWKGRKDHKPFGWPRFKVRNRSTPAFYLANNGGLRMNGHQVTIQRCPGGPVNMAEPLRFTGKVMGGRVRYRAGHWYLTVQVDVPVEPDPAHTGPAVGLDVGIKVLAFTSDGVIYDNPKALAHYQRKLRLLQRSLSRQTRGGSNYRKTQAKIARLHDRIANIRKHALHQVSHEITRDYGLIGLEDLNVSGMLKNGKLARSISDVALGELRRQIEYKADWRGSRVMIVSRWFPSSKTCNDCGYVMADMLLSVRWWQCPACGAEHDRDGNAAVNIRNEAVKMAGAA	387			Suppl. Fig. 4 and 5
Cas12f13.1	METQYYKVAAYPMKIRLYPTKEQAKTIDSWLLGLQKAYNMTLYALKEGVPEEPEEPEEPGEKKPELRRKSEDGSTEFPNWKYIGSGDWIERLERKNQSLKGIPHDAYYNAVGGMLSVDMKKAWESQGKLPVDKWFQARDEKGHLIVRWYNKGKTRSSAYLQVEARKIVQQGKSVFITLQKGFSVKARGWNEKIRFSEDLTQSFFDKYQGDKRKVGVRISRDNCGDYYAVISLKDVYRPVKVEAERRSVGVDAGTRVMATDSDGMTYENPRIKKRNEAEKAELDRQLARRFGARNEQFRAECKAARKYNKSHQEEIAEKVVELKRVLPSKRYLKAQLKLSKLERKAARQRDMVQHIHTAQIVAKANLVAIEHLNVEGMKKDSNSASSVEDAAMSGLLQKI…	557			Suppl. Fig. 4 and 5
Cas12f13.2	MEVQYNKIDVYPMKIRLYPTKEQAKTIDGWLMGLQKAYNMTLYALKEGVPELRQKSKSGDAEFPNWKYIGKREWLDELRKNSPCVANVPGGCLSSTVGGALGADMRKAWESQGKLPVDAWFRATDANGRHIVRWYSDAKPRKSCFFQIEAGKISREKQSVYITLRKDFRVKARGWNDKIRFSEESDEGFFEKYRDSKKVLSLRVSRDNCGDYFATITLKDVYRPTKVEAERKGVGIDVGVRAMATDSDGRVYENPRIKQKFEDKKTELGRQLSRRYGAKNKQFRQDCKEARSFNRLHESEINEKLVVPKTVLPSRRYNQAQLKLSKLERKMRRKRDMAQHVYSAEVVRKASLVAIENLNVKGMMADSNLADRLSDAAMSELLRKLKYKAEWSGASYHAI…	539			Suppl. Fig. 4 and 5
LbCas12a	MAPKKKRKVGIHGVPAASKLEKFTNCYSLSKTLRFKAIPVGKTQENIDNKRLLVEDEKRAEDYKGVKKLLDRYYLSFINDVLHSIKLKNLNNYISLFRKKTRTEKENKELENLEINLRKEIAKAFKGNEGYKSLFKKDIIETILPEFLDDKDEIALVNSFNGFTTAFTGFFDNRENMFSEEAKSTSIAFRCINENLTRYISNMDIFEKVDAIFDKHEVQEIKEKILNSDYDVEDFFEGEFFNFVLTQEGIDVYNAIIGGFVTESGEKIKGLNEYINLYNQKTKQKLPKFKPLYKQVLSDRESLSFYGEGYTSDEEVLEVFRNTLNKNSEIFSSIKKLEKLFKNFDEYSSAGIFVKNGPAISTISKDIFGEWNVIRDKWNAEYDDIHLKKKAVVTEKYED…	1265			Fig. 1d,e
OsCas12f	MAPKKKRKVGGGGSGKGVLAKVMKYELRYLDGCGDFSNMQEQVWALQRQTREILNRSIQIAFQWDCANSEHHRKTGEYLDLKTETGYKRLDGHIYNCLKGQYEDMATSNLNATIQKAWKKYNSSKKEILRGSMSIPSYKMNQPLTLDKNTVKLSEGERNPIVTLTLFSDKFKRAQGVSNVKFSMPLHDGTQRAIFANLMNGTYQLGECQLVYKRPKWFLFVTYKFPPVEHPLDPDKILGVDMGEACALYASTFGEHGYLKIDGGEITKYAKKMEARIRSMQKQAAHCGEGRIGHGTKTRVSVVYQAKDKVARFRDTINHRYSKALIDYALKNQCGTIQMEDLTGIKEDTGFPKFLRHWTYYDLQSKIEAKAAEHGIQVVKINPRHTSQRCSRCGHIDKA…	502			Fig. 1d,e

## Sheet: b. sgRNA_sequence
Description	sgRNA length (nt)	tracrRNA seq	tetraloop + crRNA seq	Notes
Cas12f-MG119-1_sgRNA1	145	AUAGGGCGACUUGGCGUCCUUAAACCGAGAAGUGCAUCAGAAGGUUUACAUAGAUGUAACACUCGGUAAGGUAAAUCCGUAAGGAUAAUCCACCCCGGCGAAAUGCCGGCCACUAAAAUGCAUA	GAAAUAUGCACAAGUGGAAGU	Suppl. Fig. 5, Suppl. Fig. 1
Cas12f-MG119-2_sgRNA1_M1	129	UACACAUCAUUAGAUGUGAGGGCAAUUUAAUGUCCUAAUAUUGAGGGUAUUAGGUAACAACACUUUGUUCUAAUAGAACAGUGUCUAAUAACCACUCGAUAAGACCAUAU	GAAAGUAUGGUUAUAAAAC	Suppl. Fig. 5 (M1 = modified seq)
Cas12f-MG119-3_sgRNA1_M1	156	GUUAAAAUUCUAGAUAUGAUUAUUAUAUUCCCUUUAUGGGAAGGGUGUGUUGGAACGCCUUAGUUUGAGGUUUGAAUAUAAAAAGUGAAACAAAUGGAGAUUUGUAACACCUUCAAACACUCAAAAAAUUCAUUUA	GAAAUAAAUGAAUAUCCAAC	Suppl. Fig. 5 (M1 = modified seq)
Al3Cas12f_sgRNA2	152	UUGAAAUAAAAUGAAUUUCAAACCCCUUCGGGGGAGGGCGCGUUGGAGCGCCUUAGUUUGAGGUGCAGAAUCAAAAAAACUGCGACGAUGGAGGUCGUUUCAGUCUCUGUACACUCAAAAAAUUCACUUGA	GAAAUCAAGUGAAUAUCCAAC	N/A
Al3Cas12f_sgRNA1	134	CAAACCCCUUCGGGGGAGGGCGCGUUGGAGCGCCUUAGUUUGAGGUGCAGAAUCAAAAAAACUGCGACGAUGGAGGUCGUUUCAGUCUCUGUACACUCAAAAAAUUCACUUGA	GAAAUCAAGUGAAUAUCCAAC	Fig. 1b and 1d, Suppl. Fig. 10 and Extended Data Fig. 3
AsCas12f1 sgRNA1	144	CUAUUCGUCGGUUCAGCGACGAUAAGCCGAGAAGUGCCAAUAAAACUGUUAAGUGGUUUGGUAACGCUCGGUAAGGUAGCCAAAAGGCUGAAACUCCGUGCACAAAGACCGCACGGACGCUUCACA	GAAAUGUGGAGUGUGAAC	Suppl. Fig. 1
AsCas12f1 sgRNA2	161	CUAUUCGUCGGUUCAGCGACGAUAAGCCGAGAAGUGCCAAUAAAACUGUUAAGUGGUUUGGUAACGCUCGGUAAGGUAGCCAAAAGGCUGAAACUCCGUGCACAAAGACCGCACGGACGCUUCACAUAUAGCUC	GAAAGAGCUAGCUUGUGGAGUGUGAAC	Suppl. Fig. 1
SpCas12f1 sgRNA1	180	UUUACUCUGUUUCGCGCGCCAGGGCAGUUAGGUGCCCUAAAAGAGCGAAGUGGCCGAAAGGAAAGGCUAACGCUUCUCUAACGCUACGGCGACCUUGGCGAAAUGCCAUCAAUACCACGCGGCCCGAAAGGGUUCGCGCGAAACUGAGUAAUAAAACAUUGCG	GAAACGUGGAUUGAAAC	Suppl. Fig. 1
SpCas12f1 sgRNA2	140	UUUACUCUGUUUCGCGCGCCAGGGCAGUUAGGUGCCCUAAAAGAGCGAAGUGGCCGAAAGGAAAGGCUAACGCUUCUCUAACGCUACGGCGACCUUGGCGAAAUGCCAUCAAUACCACGCG	GAAACGCGUGGAUUGAAAC	Suppl. Fig. 1
Cas12f-MG119-1 sgRNA2	166	AUAGGGCGACUUGGCGUCCUUAAACCGAGAAGUGCAUCAGAAGGUUUACAUAGAUGUAACACUCGGUAAGGUAAAUCCGUAAGGAUAAUCCACCCCGGCGAAAUGCCGGCCACUAAAAUGCAUAAAGCGCAAGUU	GAAAAACUUGCGCGUAUGCACAAGUGGAAGU	Suppl. Fig. 1
Cas12f-MG119-2 sgRNA1	129	UACACAUCAUUAGAUGUGAGGGCAAUUUUAUGUCCUAAUAUUGAGGGUAUUAGGUAACAACACUUUGUUUUAAUAGAACAGUGUCUAAUAACCACUCGAUAAGACCAUAU	GAAAGUAUGGUUAUAAAAC	Suppl. Fig. 1 (unmodified)
Cas12f-MG119-2 sgRNA2	137	UACACAUCAUUAGAUGUGAGGGCAAUUUUAUGUCCUAAUAUUGAGGGUAUUAGGUAACAACACUUUGUUUUAAUAGAACAGUGUCUAAUAACCACUCGAUAAGACCAUAUAAAA	GAAAUUUUGUAUGGUUAUAAAAC	Suppl. Fig. 1
Cas12f-MG119-3 sgRNA1	155	UUAAAAUUUUAGAUAUGAUUUUUAUAUUCCCUUUAUGGGAAGGGUGUGUUGGAACGCCUUAGUUUGAGGUUUGAAUAUAAAAAGUGAAACAAAUGGAGAUUUGUAACACCUUCAAACACUCAAAAAAUUCAUUUA	GAAAUAAAUGAAUAUCCAAC	Suppl. Fig. 1 (unmodified)
Cas12f-MG119-3 sgRNA2	173	UUAAAAUUUUAGAUAUGAUUUUUAUAUUCCCUUUAUGGGAAGGGUGUGUUGGAACGCCUUAGUUUGAGGUUUGAAUAUAAAAAGUGAAACAAAUGGAGAUUUGUAACACCUUCAAACACUCAAAAAAUUCAUUUAUUUUUUGAU	GAAAAUUAAUUUUUAAAUGAAUAUCCAAC	Suppl. Fig. 1
		sgRNA seq
Al1Cas12f & Al2Cas12f tr3 sgRNA (Sharrar et al. 2023)	131	AACCCCUUCGGGGGUGGGCGUGUUGGAGCGCCUUAAUUUGAGGUGCAGAAUCCAAAAACUGCGACGAUGUAGGUCGUUUCAGUCUCUGCGCACUCAAAAAAUUCACUUGAUUAUUCAAGUGAAUAUCCAAC		Suppl. Fig. 5
Al3Cas12f_sgRNA1 and Al3Cas12f RKK #53	134	CAAACCCCUUCGGGGGAGGGCGCGUUGGAGCGCCUUAGUUUGAGGUGCAGAAUCAAAAAAACUGCGACGAUGGAGGUCGUUUCAGUCUCUGUACACUCAAAAAAUUCACUUGAGAAAUCAAGUGAAUAUCCAAC		Fig. 1d,e and Fig. 6b
OsCas12f_sgRNA	131	agggccgacuucccggcccaaaaucgagacaguagccguaaaacguugaguuucagcgugggcgacacacucgaaaagguuaagauaugcacauaguaauccgugcaugagccgcgaaagcggcuugaagg		Fig. 1d,e
LbCas12a_crRNA	21	UAAUUUCUACUAAGUGUAGAU		Fig. 1d,e
OsCas12f gRNA for Cryo-EM	151	AGGGCCGACUUCCCGGCCCAAAAUCGAGACAGUAGCCGUAAAACGUUGAGUUUCAGCGUGGGCGACACACUCGAAAAGGUUAAGAUAUGCACAUAGUAAUCCGUGCAUGAGCCGCGAAAGCGGCUUGAAGGUGCUGUCUUGGGUGCAUUGG		Fig. 2, 3
RhCas12f gRNA for Cryo-EM	160	ACGGCUGAUUUAGCAGCCGAAGUCUGAGGGCAUGUAGAAAAAAGUAUAGGUAUAUACCAACAUACUUGCAUUGCCACUCGGAAAGGGUUAACCUUGGUCAUUGUGUUACCGACCAAGCAUUCCAGAAAUGGAAUGUAAAUCCUGCAUGGUGAUGUUGGAG		Fig. 2, 3

## Sheet: c. oligo_sequene
Description	Sequence
TS DNA for Cryo-EM OsCas12f (*: phosphorothioate)	AGCAAGGCAA*C*G*C*TCCAATGCACCCAAGACAGCAGAAATTACGTA
NTS DNA for Cryo-EM OsCas12f (*: phosphorothioate)	TACGTAATTTCTGCTGTCTTGGGTGCATTGGAGC*G*T*T*GCCTTGCT
TS for Cryo-EM RhCas12f (*: phosphorothioate)	AATTCCACT*G*A*G*GACTCCAACATCACCATGCAGGTGGGTTACGTA
NTS DNA for Cryo-EM RhCas12f (*: phosphorothioate)	TACGTAACCCACCTGCATGGTGATGTTGGAGTCCT*C*A*G*TGGAATT
tCo position 16 OsCas12f	aactgctactgcgtttcggaagtgtaaggaag[tCo]tgcagcacgaggatcag
tCo position 16 RhCas12f	aactgctactgcgcccaggaagtgtaaggaag[tCo]tgcagcacgaggatcag
FAM-TS OsCas12f	/6-FAM/AATTGAGCAAGGCAACGCTCCAATGCACCCAAGACAGCAGAAATTACGTAGTGCA
NTS OsCas12f	TGCACTACGTAATTTCTGCTGTCTTGGGTGCATTGGAGCGTTGCCTTGCTCAATT
FAM-TS RhCas12f	/6-FAM/AATTGAGCAAGGCAACGCTCTCCAACATCACCATGCAGGTGGGTTACGTAGTGCA
NTS RhCas12f	TGCACTACGTAACCCACCTGCATGGTGATGTTGGAGAGCGTTGCCTTGCTCAATT
TS OsCas12f	AATTGAGCAAGGCAACGCTCCAATGCACCCAAGACAGCAGAAATTACGTAGTGCA
FAM-NTS OsCas12f	/6-FAM/TGCACTACGTAATTTCTGCTGTCTTGGGTGCATTGGAGCGTTGCCTTGCTCAATT
TS RhCas12f	AATTGAGCAAGGCAACGCTCTCCAACATCACCATGCAGGTGGGTTACGTAGTGCA
FAM-NTS RhCas12f	/6-FAM/TGCACTACGTAACCCACCTGCATGGTGATGTTGGAGAGCGTTGCCTTGCTCAATT
119-28_TS_6-FAM	CTGATCCTGGTGCTGCAGCTTCCTTACACTTCCCAAGAGGAGAAGCAGTT
119-28_NTS	AACTGCTTCTCCTCTTGGGAAGTGTAAGGAAGCTGCAGCACCAGGATCAG
119-28_TS	CTGATCCTGGTGCTGCAGCTTCCTTACACTTCCCAAGAGGAGAAGCAGTT
119-28_NTS_6-FAM	AACTGCTTCTCCTCTTGGGAAGTGTAAGGAAGCTGCAGCACCAGGATCAG
119-28_Cas9d_sgRNAs_Fw_Primer	CTTTCGTCTTCACCTCGAGATG
119-28_sgRNA_gBlock_Rv_Primer	CGCTCCAATGCACCCAAG
119-28_GFP_sgRNA_Fw	CACCACAGGTCTCGCCATCAAACCCCTTCGGGGGAG
119-28_GFP_sgRNA_Rv	CACCACAGGTCTCGTTTGGAACGGGAGTGCGCCTTGAGGTTGGATATTCACTTGATTTCTCAAGTGAATTTTTTGAGTG
ColE1_119-28_sgRNA_Fw	CACCACAGGTCTCGCAAATAAAACGAAAGGCTCAGTCG
ColE1_119-28_sgRNA_Rv	CACCACAGGTCTCGATGGAGAAACAGTAGAGAGTTGCG
119-28_GG_Fw_1-900	CACCACAGGTCTCGCGGTATGCACCACCATCATCACCATG
119-28_GG_Rv_1-900	CACCACAGGTCTCGATTTTCTTTAGGAATCTTTACTACTAACAAAAGAAAGCGC
11-29_GG_Fw_901-1644	CACCACAGGTCTCGAAATCACAACTTAAACCCTGACCGTATCGTTG
119-28_GG_Rv_901-1644	CACCACAGGTCTCGGACTTTAAACCTTGCGTTTTTTCTTGGGAGG
CloDF_119-28_GG_Vector_Fw	CACCACAGGTCTCGAGTCAAAAGCCTCCGGTCGG
CloDF_119-28_GG_Vector_Rv	CACCACAGGTCTCGACCGGTGGTTGCGGTAGC
p15a_Target_TTG_Fw	TGCTCAAGGCGCACTCCC
p15a_Target_TTG_Rv	ACACGAATTATGCAGTGATTTACGTATTACCG
119-28_E116A_Fw	GCTAAACTTCTGAAGTACCCCAAACG
119-28_E116A_Rv	GATTTCTTGGAAACGGGGAC
119-28_E176A_Fw	GCTTTTCTGGAGGTAATTCCAAGCG
119-28_E176A_Rv	ATTGGAGATCACTTTGTAAGTACTATTCTG
119-28_F143A_Fw	GCTGCGGATTTTAAGAAGCAGCG
119-28_F143A_Rv	CAACTGTTTGCGCTCGG
119-28_F153A_Fw	GCTCTTCGCGGAGGGGTAG
119-28_F153A_Rv	TGTATGGCGCTGCTTCTTAAAATC
119-28_K147A_Fw	GCTAAGCAGCGCCATACATTCC
119-28_K147A_Rv	AAAATCCGCGAACAACTGTTTG
119-28_R104A_Fw	GCTCTTAAGATTCACAGTCCCCGT
119-28_R104A_Rv	GTATTCGTATGCATCATTGAAGAAACAATG
119-28_R139A_Fw	GCTAAACAGTTGTTCGCGGATTTTAAG
119-28_R139A_Rv	CTCGGCTTTCAACTGCTTG
119-28_R155A_Fw	GCTGGAGGGGTAGCCGAAG
119-28_R155A_Rv	AAGGAATGTATGGCGCTGC
119-28_Y101A_Fw	GCTGAATACCGCCTTAAGATTCACAG
119-28_Y101A_Rv	TGCATCATTGAAGAAACAATGGC
119-28_Y103A_Fw	GCTCGCCTTAAGATTCACAGTCC
119-28_Y103A_Rv	TTCGTATGCATCATTGAAGAAACAATG
119-28_R90A_Fw	GCTATCGTAAGCCATTGTTTCTTCAATG
119-28_R90A_Rv	ATTCGCGGCTTTGTACAGG
CloDF_sgRNA_Spacer_KLD_Fw	GGAAGTGTAAGGAAGCTGCACAAATAAAACGAAAGGCTCAGTCG
CloDF_sgRNA_Spacer_KLD_Rv	GTTGGATATTCACTTGATTTCTCAAG
119-28_sgRNA_Add_T7_Fw	GATCGTAATACGACTCACTATAGCAAACCCCTTCGGGGGAG
119-28_sgRNA_Add_Spacer_Rv	GTGCTGCAGCTTCCTTACACTTCCGTTGGATATTCACTTGATTTCTCAAGTG
119-28_sgRNA_R-loop_Fw	TAATGTAATACGACTCACTATAGCAAACCCCTTCGGGGGAG
119-28_sgRNA_R-loop_Rv	GTGCTGCAGCTTCCTTACACTTCCGTTGGATATTCACTTGATTTCTCAAGTG
119-28_F96A_Fw	GCTTTCAATGATGCATACGAATACCGC
119-28_F96A_Rv	ACAATGGCTTACGATGCGATTCG
119-28_F97A_Fw	GCTAATGATGCATACGAATACCGCC
119-28_F97A_Rv	GAAACAATGGCTTACGATGCGATTC
119-28_I211A_Fw	GCTCCCAACTACAAACGTGGGATTC
119-28_I211A_Rv	GGTGCGGATGCCGCGTTC
pET28_Backbone_119-28_GG_Fw	CACCACAGGTCTCGTGAGATCCGGCTGCTAACAAAGC
pET28_Backbone_119-28_GG_Rv	CACCACAGGTCTCGAGAGCTACCCGAGGCTGC
119-28_GG_Fw	CACCACAGGTCTCGCTCTGGGTCGGGGAGCCTGG
119-28_GG_Rv	CACCACAGGTCTCGCTCATTAAACCTTGCGTTTTTTCTTGGGAGGG

## Sheet: d. spacer_sequence
Target locus	Label in Figures	Spacer sequence	Length (nt)	Figure	Notes
AAVS1-F1	1	GGAAGTGTAAGGAAGCTGCA	20	Fig. 1c and Extended Data Fig. 3
AAVS1-A4	2	GTGACAGAAAAGCCCCATCC	20	Fig. 1c
AAVS1-G1	3	GAGGTTCTGGCAAGGAGAGA	20	Fig. 1c
AAVS1-C4	4	GGTCTAACCCCCACCTCCTG	20	Fig. 1c
AAVS1-E2	5	GGATGGCCTTCTCCGACGGA	20	Fig. 1c
AAVS1-C3	6	GGCAGCTCCCCTACCCCCCT	20	Fig. 1c
AAVS1-B2	7	GAGGAAGAAGACTAGCTGAG	20	Fig. 1c
AAVS1-B4	8	GGCCTCCTCCTTCCTAGTCT	20	Fig. 1c
APOA1-F1	9	GCGTGGTACTCGGCCAGTCT	20	Fig. 1c
AAVS1-B1	10	GGGACTAGAAAGGTGAAGAG	20	Fig. 1c
APOA1-D1	11	GCGGAGGTCCTCGAGCGCGG	20	Fig. 1c
APOA1-H2	12	AGGCTCTCAAGGAGAACGGC	20	Fig. 1c
AAVS1-F4	14	CCAGAACCTCTAAGGTTTGC	20	Fig. 1c	Tested with single point mutants
AAVS1-H5	15	CCTGTGAGATAAGGCCAGTA	20	Fig. 1c
APOA1-G1	18	AGAGCCTCAAGGCGCGCGGC	20	Fig. 1c
AAVS1-G2	20	TAGGCCTGCATCATCACCGT	20	Fig. 1c
APOA1-A2	22	GAGCTCTGCGCGCAGCGGCT	20	Fig. 1c
APOA1-E2	23	CTGAAGGTGGAGGTCACGCT	20	Fig. 1c
AAVS1-D3	24	CCTCTCTAGTCTGTGCTAGC	20	Fig. 1c
AAVS1-B5	25	CACTTCCCAAGAGGAGAAGC	20	Fig. 1c
APOA1-C1	26	AAGCTCTCCAGCACGGGCAG	20	Fig. 1c
AAVS1-H3	27	TCTGTCCCCTCCACCCCACA	20	Fig. 1c
AAVS1-D4	29	GGCAGATTCCTTATCTGGTG	20	Fig. 1c and Extended Data Fig. 3
AAVS1-H1	31	GACCCAATATCAGGAGACTA	20	Fig. 1c
AAVS1-G3	32	ATGTGGCTCTGGTTCTGGGT	20	Fig. 1c
AAVS1-B3	34	CCTGGACACCCCGTTCTCCT	20	Fig. 1c	Only tested in second round
APOA1-B1	35	GTGTACTCCTCGAGAGCGCT	20	Fig. 1c	Only tested in second round
AAVS1-F4		CCAGAACCTCTAAGGTTTG	19	Suppl. Fig. 10	Tested with combinatorial mutants
hAAVS1-F1		GGAAGTGTAAGGAAGCTG	18	Extended Data Fig. 3
hAAVS1-F1		GGAAGTGTAAGGAAGCTGC	19	Extended Data Fig. 3
hAAVS1-F1		GGAAGTGTAAGGAAGCTGCAG	21	Extended Data Fig. 3
hAAVS1-F1		GGAAGTGTAAGGAAGCTGCAGC	22	Extended Data Fig. 3
hAAVS1-F1		GGAAGTGTAAGGAAGCTGCAGCA	23	Extended Data Fig. 3
hAAVS1-F1		GGAAGTGTAAGGAAGCTGCAGCAC	24	Extended Data Fig. 3
hAAVS1-F1		GGAAGTGTAAGGAAGCTGCAGCACC	25	Extended Data Fig. 3
hAAVS1-D4		GGCAGATTCCTTATCTGG	18	Extended Data Fig. 3
hAAVS1-D4		GGCAGATTCCTTATCTGGT	19	Extended Data Fig. 3
hAAVS1-D4		GGCAGATTCCTTATCTGGTGA	21	Extended Data Fig. 3
hAAVS1-D4		GGCAGATTCCTTATCTGGTGAC	22	Extended Data Fig. 3
hAAVS1-D4		GGCAGATTCCTTATCTGGTGACA	23	Extended Data Fig. 3
hAAVS1-D4		GGCAGATTCCTTATCTGGTGACAC	24	Extended Data Fig. 3
hAAVS1-D4		GGCAGATTCCTTATCTGGTGACACA	25	Extended Data Fig. 3
hSOD1-A9		TGGCGACGAAGGCCGTGT	18	Extended Data Fig. 3
hSOD1-A9		TGGCGACGAAGGCCGTGTG	19	Extended Data Fig. 3 & Fig. 6b
hSOD1-A9		TGGCGACGAAGGCCGTGTGC	20	Extended Data Fig. 3
hSOD1-A9		TGGCGACGAAGGCCGTGTGCG	21	Extended Data Fig. 3
hSOD1-A9		TGGCGACGAAGGCCGTGTGCGT	22	Extended Data Fig. 3
hSOD1-A9		TGGCGACGAAGGCCGTGTGCGTG	23	Extended Data Fig. 3
hSOD1-A9		TGGCGACGAAGGCCGTGTGCGTGC	24	Extended Data Fig. 3
hSOD1-A9		TGGCGACGAAGGCCGTGTGCGTGCT	25	Extended Data Fig. 3
hSOD1-D10		GGCAATGTGACTGCTGAC	18	Extended Data Fig. 3
hSOD1-D10		GGCAATGTGACTGCTGACA	19	Extended Data Fig. 3
hSOD1-D10		GGCAATGTGACTGCTGACAA	20	Extended Data Fig. 3
hSOD1-D10		GGCAATGTGACTGCTGACAAA	21	Extended Data Fig. 3
hSOD1-D10		GGCAATGTGACTGCTGACAAAG	22	Extended Data Fig. 3
hSOD1-D10		GGCAATGTGACTGCTGACAAAGA	23	Extended Data Fig. 3
hSOD1-D10		GGCAATGTGACTGCTGACAAAGAT	24	Extended Data Fig. 3
hSOD1-D10		GGCAATGTGACTGCTGACAAAGATG	25	Extended Data Fig. 3
hSOD1-D9		ATGATGCCCTGCACTGGG	18	Extended Data Fig. 3
hSOD1-D9		ATGATGCCCTGCACTGGGC	19	Extended Data Fig. 3
hSOD1-D9		ATGATGCCCTGCACTGGGCC	20	Extended Data Fig. 3
hSOD1-D9		ATGATGCCCTGCACTGGGCCG	21	Extended Data Fig. 3
hSOD1-D9		ATGATGCCCTGCACTGGGCCGT	22	Extended Data Fig. 3
hSOD1-D9		ATGATGCCCTGCACTGGGCCGTC	23	Extended Data Fig. 3
hSOD1-D9		ATGATGCCCTGCACTGGGCCGTCG	24	Extended Data Fig. 3
hSOD1-D9		ATGATGCCCTGCACTGGGCCGTCGC	25	Extended Data Fig. 3
AAVS1	AAVS1	TCTGTCCCCTCCACCCCACA	20	Fig. 1d and Fig. 6c
VEGFA	VEGFA	CTAGGGGTCCTCTGTGTGAA	20	Fig. 1d and Fig. 6c
IFNG	IFNG	AAAGGCTGCCCCTTTGTAAA	20	Fig. 1d and Fig. 6c
CLIC4	CLIC4	CCCTGGCTACCTCCCCTACC	20	Fig. 1d and Fig. 6c
FGF18	FGF18	AGAACACATACCCCTGGGCC	20	Fig. 1d and Fig. 6c
NLRC4	NLRC4	GAGGGAGACACAAGTTGATA	20	Fig. 1d and Fig. 6c
NUDT16	NUDT16	GGGGTAGAGGTACTCTACAG	20	Fig. 1d and Fig. 6c
EMC6	EMC6	CACATAGGCCATTCAGAAAC	20	Fig. 1d and Fig. 6c
