# Supplementary material for: Comparative characterization of Cas12f orthologs reveals mechanistic features underlying enhanced genome editing efficiency
Source: Nat Struct Mol Biol. 2026 Apr 13;33(5):756–67. doi: 10.1038/s41594-026-01788-6 (PMC13186708; doi:10.1038/s41594-026-01788-6)
Supplement: Supplementary file 5 — Source data for Supplementary Fig. 7. [file 41594_2026_1788_MOESM5_ESM.xlsx]

## Sheet: Sheet1
Suppl. Fig. 7b
OsCas12f	normalized fold reduction
Dimer	0.924967	0.942455	1.13258
Dimer loop replace	0.9428	0.964163	0.596566
D406A.1	0.142976	0.142928	0.140823
D406A.2	1.59573	1.56842	1.68107
