# Supplementary material for: Comparative characterization of Cas12f orthologs reveals mechanistic features underlying enhanced genome editing efficiency
Source: Nat Struct Mol Biol. 2026 Apr 13;33(5):756–67. doi: 10.1038/s41594-026-01788-6 (PMC13186708; doi:10.1038/s41594-026-01788-6)
Supplement: Supplementary file 6 — Source data for Supplementary Fig. 10. [file 41594_2026_1788_MOESM6_ESM.xlsx]

## Sheet: Sheet1
Suppl. Fig. 10 indels(%)
	AAVS1-F4		OOF%_Total
K79R-E222K	97.9557	97.7771	70.9665	71.1074
K79R-M190K-E222K	97.8389	97.8239	71.0682	70.3559
K79R-E188K-E222K	97.8217	98.2078	70.625	71.5733
K79R-E222K-N315E	97.7048	97.6578	69.293	70.2513
E188K-E222K-N315E	97.6482	97.6542	69.1693	68.8596
M190K-E222K	97.6467	98.0836	71.5388	69.7943
M190K-E222K-N315E	97.57	96.8221	70.0382	68.653
E222K	97.5679	97.3321	69.9103	69.9108
E188K-M190K-E222K	97.0801	96.9253	69.2625	69.7226
E188K-E222K	96.9194	97.8332	70.2949	71.6463
E222K-N315E	96.5698	96.0862	69.2646	67.6657
K79R-E222K-E241K	95.1283	94.8551	67.9733	67.559
E222K-E241K	94.9416	94.3171	68.0103	66.2789
K79R-E188K-N315E	94.8694	94.5102	67.1591	67.1756
K79R-M190K-N315E	94.8105	94.2204	67.4824	67.0904
E188K-N315E	93.6776	92.7481	66.1421	66.0333
K79R-E188K	93.2946		65.4516
K79R-N315E	90.6363	89.4884	64.0547	63.2499
E188K-E222K-E241K	90.3462	93.7689	64.4319	66.9851
M190K-N315E	89.0936	88.8722	62.282	62.5562
E222K-E241K-N315E	88.9529	87.5107	63.1889	61.9127
N315E	87.2406	86.9738	62.1646	61.6011
E188K	86.8372	85.7979	60.6504	59.4663
K79R	83.0357	82.3529	58.2676	57.8603
K79R-M190K	82.6874	82.2877	56.9499	57.136
K79R-E241K-N315E	80.4016	79.8658	57.5129	56.293
E188K-M190K-N315E	80.0088	81.2865	56.4078	57.2829
M190K	78.0177	79.1335	53.7157	55.176
WT-Lili	75.5712	72.3264	53.2767	50.3798
WT	75.0548	76.5429	52.5599	53.724
E241K-N315E	72.4536	72.6288	50.7124	50.9242
K79R-E188K-M190K	70.2428	68.017	49.8026	47.351
E188K-M190K	63.5019	59.6948	43.9118	41.5954
K79R-E241K	62.2273	59.7069	43.1061	41.5357
K79R-E188K-E241K	61.4269	58.1139	41.9881	40.9075
M190K-E222K-E241K	61.2421	61.9676	42.8801	43.5554
E241K	60.6328	55.7027	41.9228	38.55
E188K-E241K-N315E	46.7133	49.025	32.7317	34.8187
E188K-E241K	43.5105	43.3186	30.1798	29.5127
K79R-M190K-E241K	31.1966	27.2929	21.951	18.4783
M190K-E241K	14.1483	17.5153	9.85181	12.5641
M190K-E241K-N315E	8.12898	9.57579	5.96962	6.95554
R-K-K-K-K-E	7.86539	5.94184	5.73128	4.32401
E188K-M190K-E241K	3.99159	4.30654	2.82741	2.93558
