# Supplementary material for: Comparative characterization of Cas12f orthologs reveals mechanistic features underlying enhanced genome editing efficiency
Source: Nat Struct Mol Biol. 2026 Apr 13;33(5):756–67. doi: 10.1038/s41594-026-01788-6 (PMC13186708; doi:10.1038/s41594-026-01788-6)
Supplement: Supplementary file 7 — Source data for Supplementary Fig. 11. [file 41594_2026_1788_MOESM7_ESM.xlsx]

## Sheet: Sheet1
Suppl. Fig. 11a
Cas12f	interface area (Å²)
Al3Cas12f	1636.5
AsCas12f	934
OsCas12f	917.5
RhCas12f	996.6
UnCas12f	1020
Suppl. Fig. 9b
Cas12f	hydrophobic residue number	salt bridge number	hydrogen bond number
Al3Cas12f	18	1	15
AsCas12f	15	3	9
OsCas12f	11	0	5
RhCas12f	9	0	6
UnCas12f	7	0	8
