# Supplementary material for: Comparative characterization of Cas12f orthologs reveals mechanistic features underlying enhanced genome editing efficiency
Source: Nat Struct Mol Biol. 2026 Apr 13;33(5):756–67. doi: 10.1038/s41594-026-01788-6 (PMC13186708; doi:10.1038/s41594-026-01788-6)
Supplement: Supplementary file 8 — Data presented in graphs. [file 41594_2026_1788_MOESM8_ESM.xlsx]

## Sheet: Sheet1
Fig. 1c indels (%)
	Al3Cas12f
6	99.0855	99.2686	99.1095
4	99.3065	98.9395	99.1373
5	98.8601	98.9589	99.0457
3	99.1618	98.9617	98.6987
2	98.7748	98.9915	99.0034
1	99.0454	98.7705	98.7723
7	97.9191	98.1034	98.0268
8	95.4009	95.8079	95.9176
9	94.6074	93.2136	94.2155
10	90.6472	93.8114	92.6454
11	89.7163	88.168	86.4507
12	84.8129	85.1965	86.2825
14	82.2894	81.1703	85.5208
20	75.7779	77.7249	77.8769
15	57.2919	60.2116	59.8783
25	56.2144	58.0587	57.7628
27	56.0481	55.9984	56.078
23	56.2388	55.419	54.9253
22	48.1763	51.9666	49.932
18	48.3285	48.6706	48.673
24	38.7975	41.8548	42.077
29	33.6486	36.9642	39.124
32	33.8656	33.1106	36.6666
28*	31.81875*	32.3061*	30.19336*
34	31.749	28.8737	30.3122
26	27.6792	28.0678	31.3643
31	16.4276	17.7605	19.4237
35	14.4359	14.1885	13.7323
36*	1.238108*	1.093793*	1.0885*
37*	0.546164*	0.47932*	0.507398*
Fig. 1d,e indels(%)
Target site	Al3Cas12f			OsCas12f			LbCas12a
AAVS1_H3	47.2968	50.3281	50.8761	38.4673	41.2304	46.5831	57.9821	79.3746	60.7969
VEGFA	5.4173	5.38089	4.85787	2.24558	2.79961	3.23538	9.19302	7.07851	5.88183
IFNG	0.108637	0.10841	0.0655903	2.27012	2.56944	2.3559	8.63844	5.92534	3.12963
CLIC4	9.66624	9.72288	9.88349	18.8002	21.4948	22.9388	37.5468	25.7903	16.5527
FGF18	5.38878	5.15268	4.59023	2.98313	3.10847	2.53122	24.4476	9.95184	8.15302
NLRC4	98.9697	98.5871	98.8541	13.922	13.6727	13.4322	67.333	53.1726	43.5242
NUDT16	77.8759	79.3371	78.9146	2.84939	2.75608	2.77499	54.5406	52.9049	48.5441
EMC6	3.36231	2.98022	2.82151	0.754783	0.957602	0.71586	15.0748	16.372	14.2036
