# Supplementary material for: Comparative characterization of Cas12f orthologs reveals mechanistic features underlying enhanced genome editing efficiency
Source: Nat Struct Mol Biol. 2026 Apr 13;33(5):756–67. doi: 10.1038/s41594-026-01788-6 (PMC13186708; doi:10.1038/s41594-026-01788-6)
Supplement: Supplementary file 9 — Data presented in graphs. [file 41594_2026_1788_MOESM9_ESM.xlsx]

## Sheet: Sheet1
Fig. 3d
OsCas12f	Fold interference
gRNA WT	1200	1000	1000
d40-58 nt	1333.33	1333.33	1000
d106-125 nt	12173.9	8666.67	11818.2
RhCas12f	Fold interference
gRNA WT	50	40	25
d50-60 nt	1	1.46667	1.35714
