# Supplementary material for: Comparative characterization of Cas12f orthologs reveals mechanistic features underlying enhanced genome editing efficiency
Source: Nat Struct Mol Biol. 2026 Apr 13;33(5):756–67. doi: 10.1038/s41594-026-01788-6 (PMC13186708; doi:10.1038/s41594-026-01788-6)
Supplement: Supplementary file 10 — Data presented in graphs. [file 41594_2026_1788_MOESM10_ESM.xlsx]

## Sheet: Sheet1
Fig. 4l
OsCas12f	normalized fold reduction
WT	0.980486	1.0225	0.997019
Q50A	0.839381	0.808961	0.808961
F49A	0.659952	0.525399	0.529223
S121A	0.688219	0.714365	0.779641
I122A	0.490722	0.407699	0.459591
S124A	0.362587	0.371975	0.40154
RhCas12f	normalized fold reduction
WT	1.00255	1.00444	0.993014
S39A	0.668002	0.701344	0.720804
T43A	0.654474	0.701218	0.645913
L46A	0.360649	0.288342	0.244503
S104A	0.630638	0.632176	0.633002
I105A	0.377039	0.364089	0.361318
N107A	0.37958	0.325202	0.26617
Al3Cas12f	normalized fold reduction
WT	1.0282	1.04372	0.92808
R49A	0.425186	0.464637	0.569264
Y60A	0.00902893	0.00796754	0.0138943
Y62A	0.0508391	0.0438094	0.0138943
R63A	0.221638	0.180287	0.182419
F112A	0.116435	0.120511	0.115886
