# Supplementary material for: Comparative characterization of Cas12f orthologs reveals mechanistic features underlying enhanced genome editing efficiency
Source: Nat Struct Mol Biol. 2026 Apr 13;33(5):756–67. doi: 10.1038/s41594-026-01788-6 (PMC13186708; doi:10.1038/s41594-026-01788-6)
Supplement: Supplementary file 11 — Data presented in graphs. [file 41594_2026_1788_MOESM11_ESM.xlsx]

## Sheet: Sheet1
Fig. 5e
OsCas12f	normalized fold reduction
WT	0.983033	1.03422	0.982747
Lid1 to ALA	0.0915207	0.0878055	0.0855706
Lid2 to ALA	0.0294519	0.029747	0.0385537
W345A	0.0773419	0.0798793	0.0847319
