# Supplementary material for: Comparative characterization of Cas12f orthologs reveals mechanistic features underlying enhanced genome editing efficiency
Source: Nat Struct Mol Biol. 2026 Apr 13;33(5):756–67. doi: 10.1038/s41594-026-01788-6 (PMC13186708; doi:10.1038/s41594-026-01788-6)
Supplement: Supplementary file 12 — Data presented in graphs. [file 41594_2026_1788_MOESM12_ESM.xlsx]

## Sheet: Sheet1
Fig. 6b indels(%)
	SOD1-A9		OOF%_Total
K79R-M190K-E222K	98.869	98.9916	68.3901	68.8939
M190K-E222K	98.7526	98.7233	68.437	68.1584
E188K-M190K-E222K	98.7492	98.1248	68.3731	67.6398
K79R-E188K-M190K	98.0602	97.8792	67.7766	68.0985
K79R-M190K-N315E	98.05	97.9798	66.8276	67.2155
M190K-E222K-N315E	97.849	97.5206	67.2437	67.139
K79R-E188K-E222K	97.7684	98.0583	67.0436	67.4224
K79R-M190K	97.2166	97.5202	66.6785	67.3855
M190K	97.099	97.5377	66.6218	67.2027
E188K-M190K	97.0962	95.7616	67.1134	65.487
E188K-M190K-N315E	95.4732	95.2592	65.3151	65.1489
E188K-E222K	95.4588	96.1164	65.7634	66.159
M190K-N315E	94.706	95.3531	65.269	64.689
E188K-E222K-N315E	90.3084	90.1755	61.5707	61.7252
K79R-E188K	90.0375	88.8468	61.8166	60.7821
K79R-M190K-E241K	86.0448	88.697	58.6168	61.1153
K79R-E222K	85.7558	85.8588	59.0555	58.7489
K79R-E188K-E241K	84.1525	84.4379	57.864	57.9101
K79R-E188K-N315E	84.1257	78.8889	58.0912	54.0721
E188K	83.5809	86.6725	57.231	59.7252
E222K	77.297	79.7553	53.3891	54.7164
K79R-E222K-E241K	77.2181	61.7647	53.0417	42.1985
E188K-E222K-E241K	77.1303	79.7248	53.0966	54.2681
M190K-E222K-E241K	76.7072	78.8776	52.4855	54.2132
K79R-E222K-N315E	74.055	73.615	50.6997	50.7664
E188K-N315E	72.2213	77.4959	49.2295	53.4622
M190K-E241K	70.4724	67.0998	48.4726	45.8913
E222K-E241K	65.7644	62.7021	45.0916	42.828
E188K-E241K	64.3758	62.7919	43.8171	43.2326
E222K-N315E	61.0355	63.4637	41.7379	43.5107
K79R-E241K	54.6932	58.4588	37.5035	40.3208
K79R	52.6083	59.0222	36.0401	40.839
E188K-E241K-N315E	51.1631	47.2162	35.3093	32.5475
M190K-E241K-N315E	50.0141	43.2384	34.1748	29.9042
K79R-E241K-N315E	49.7723	45.8736	34.4597	31.3165
WT	49.4478	53.0765	33.9679	36.76
E241K	47.9874	56.5321	33.7033	38.9556
E188K-M190K-E241K	47.6969	51.9276	32.4724	35.798
K79R-N315E	46.464	43.1045	32.2282	29.854
N315E	46.1741	39.7793	31.7203	27.3247
E222K-E241K-N315E	45.1792	49.2175	30.9951	33.7344
E241K-N315E	43.1677	41.3377	29.7116	28.3115
WT-Lili	38.3687	40.0262	26.8143	27.6362
R-K-K-K-K-E	11.3832	10.1606	7.70317	6.99242
Fig. 6c indels(%)
	Al3Cas12f			Al3Cas12f RKK
AAVS1_H3	47.2968	50.3281	50.8761	98.8404	98.9273	98.869
VEGFA	5.4173	5.38089	4.85787	94.1996	95.734	95.6976
IFNG	0.108637	0.10841	0.0655903	15.3018	16.4793	16.1772
CLIC4	9.66624	9.72288	9.88349	92.4836	93.8073	93.7083
FGF18	5.38878	5.15268	4.59023	81.5782	83.4757	84.6819
NLRC4	98.9697	98.5871	98.8541	98.8793	98.8166	99.1459
NUDT16	77.8759	79.3371	78.9146	41.0881	39.3405	39.4368
EMC6	3.36231	2.98022	2.82151	78.4248	80.7432	81.2035
