# Supplementary material for: Comparative characterization of Cas12f orthologs reveals mechanistic features underlying enhanced genome editing efficiency
Source: Nat Struct Mol Biol. 2026 Apr 13;33(5):756–67. doi: 10.1038/s41594-026-01788-6 (PMC13186708; doi:10.1038/s41594-026-01788-6)
Supplement: Supplementary file 13 — Data presented in graphs. [file 41594_2026_1788_MOESM13_ESM.xlsx]

## Sheet: Sheet1
Extended Data Fig. 3 indels(%)
spacer length (nt)	119nt Scaffold					134nt Scaffold
18	80.2111	82.5603	82.5849	81.9974	81.4986	85.8638	84.0296
19	94.146	98.5238	98.7314	98.2381	98.3633	98.5225	98.5399
20	98.3657	98.1397	95.504	96.9284	97.6562	98.1899	98.1291
21	90.069	98.0302	97.8383	97.7401	97.3567	98.0419	97.9673
22	58.8267	69.3718	69.1045	71.2273	65.7758	81.6731	76.9965
23	76.9464	73.0094	75.3649	72.7306	73.6121	87.2607	84.0889
24	81.4821	76.145	84.7783	77.6238	76.3039	91.8634	89.9379
25	83.8725	79.9976	81.068	78.3716	77.7483	88.5984	85.8774
18	21.7984	22.5785	24.9794	24.0307	22.4216	25.1553	23.9341
19	41.3913	44.0096	48.1368	48.2545	45.6475	48.7205	49.3155
20	32.6641	33.8306	36.2832	32.4055	33.5299	39.5331	37.9739
21	29.7421	28.6807	27.9517	28.4653	31.3194	35.9809	34.9244
22	16.1856	15.2974	14.7045	14.8669	16.2196	18.7906	17.9678
23	10.6732	11.5752	12.771	9.96583	9.5781	13.4668	12.5017
24	4.0366	3.9548	5.31165	3.88931	4.44172	3.24159	3.67457
25	4.56636	3.55617	4.25626	3.59993	3.95739	8.45689	7.29877
18	53.5152	47.2092	47.7355	52.5052	48.2223	56.3304	60.0248
19	65.3204	54.9787	55.1099	58.6923	58.4744	60.6579	61.2664
20	45.7844	38.8978	41.6604	42.4355	40.4881	51.0016	51.3832
21	23.3205	22.443	23.15	22.5694	22.1325	0.004177	0.00174368
22	12.1551	9.0292	10.1854	10.961	9.83524	19.0311	18.5485
23	1.51218	1.44809	1.42913	1.52211	1.30265	4.58186	4.75895
24	1.12245	0.990013	0.792381	0.656667	1.22103	2.61166	3.57707
25	1.37173	1.29215	1.14176	1.20465	1.09018	3.80128	2.587
18	2.61958	2.91326	1.89004	2.1562	2.24997	3.20629	3.71293
19	35.918	29.1757	31.9309	35.4646	35.7573	49.5551	52.6282
20	27.4505	26.208	27.224	25.4203	23.3863	36.6369	38.1248
21	17.3378	15.6074	16.0433	14.6524	13.1304	23.101	25.6892
22	7.02486	6.9592	7.74275	5.84591	5.69479	10.0124	9.80569
23	1.58693	1.52358	0.820161	1.34643	1.38999	4.59964	4.69707
24	0.710293	0.748433	0.815914	0.482725	0.961742	2.64223	3.04247
25	1.37644	0.936276	1.27344	1.24413	1.11175	1.9202	1.8577
18	9.39389	5.30129				6.95065	7.39947
19	24.8027	24.3725				30.9519	33.755
20	12.4777	13.3995				27.5871	28.2766
21	14.8159	15.3502				20.4158	23.3995
22	11.1405	9.77253				9.21917	10.3203
23	10.7034	9.20419				3.68307	3.82954
24	2.53263	2.8138				1.14962	1.70292
25	1.58125	1.41115				0.0099951	1.17183
18	1.34362	1.78534				1.21116	1.45927
19	12.8027	17.7433				8.86312	11.7429
20	2.49913	3.98445				4.67844	4.22434
21	2.54103	3.09705				1.6437	1.56369
22	0.908238	1.20886				0.854201	0.760012
23	0.327694	0.319763				0.49283	0.317672
24	0.450356	0.47965				0.0918003	0.183816
25	0.708062	0.794651				0.229451	0.17651
