# Supplementary material for: Comparative characterization of Cas12f orthologs reveals mechanistic features underlying enhanced genome editing efficiency
Source: Nat Struct Mol Biol. 2026 Apr 13;33(5):756–67. doi: 10.1038/s41594-026-01788-6 (PMC13186708; doi:10.1038/s41594-026-01788-6)
Supplement: Supplementary file 14 — Data presented in graphs. [file 41594_2026_1788_MOESM14_ESM.xlsx]

## Sheet: Sheet1
Extended Data Fig. 7e
OsCas12f	normalized fold reduction
WT	0.783284	0.862195	1.15452
N98A	0.115894	0.116432	0.221379
Q102A	0.42638	0.552687	0.576329
Y82A	0.0147336	0.0280511	0.0286508
Extended Data Fig. 7f
RhCas12f	normalized fold reduction
WT	0.949128	0.977708	1.07316
R117A	0.270984	0.301655	0.301655
R119A	0.272836	0.237026	0.253454
D77A	0.290508	0.225585	0.261273
