# Supplementary material for: Comparative characterization of Cas12f orthologs reveals mechanistic features underlying enhanced genome editing efficiency
Source: Nat Struct Mol Biol. 2026 Apr 13;33(5):756–67. doi: 10.1038/s41594-026-01788-6 (PMC13186708; doi:10.1038/s41594-026-01788-6)
Supplement: Supplementary file 15 — Data presented in graphs. [file 41594_2026_1788_MOESM15_ESM.xlsx]

## Sheet: Sheet1
Extended Data Fig. 8d
Al3Cas12f	normalized fold reduction
WT	1.0282	1.04372	0.92808
R98A	0.237241	0.251246	0.236465
F102A	0.199993	0.168384	0.157693
R114A	0.0090289	0.00796754	0.0138943
K106A	0.783083	0.769504	0.863409
