# Supplementary material for: Comparative characterization of Cas12f orthologs reveals mechanistic features underlying enhanced genome editing efficiency
Source: Nat Struct Mol Biol. 2026 Apr 13;33(5):756–67. doi: 10.1038/s41594-026-01788-6 (PMC13186708; doi:10.1038/s41594-026-01788-6)
Supplement: Supplementary file 16 — Data presented in graphs. [file 41594_2026_1788_MOESM16_ESM.xlsx]

## Sheet: Sheet1
Extended Data Fig. 9b
Al3Cas12f	normalized fold reduction
WT	1.02659	0.928516	1.0449
Monomer 1-F102A	0.56962	0.553892	0.53293
Monomer 1-F112A	0.288289	0.343204	0.305565
Monomer 1-R63A	0.561257	0.67663	0.750924
Monomer 1-Y60A	0.443042	0.363967	0.37357
Monomer 1-R49A	0.358894	0.413867	0.345057
Monomer 2-F102A	0.933162	1.02132	0.985672
Monomer 2-F112A	0.742545	0.829138	0.775567
Monomer 2-R63A	0.39487	0.407688	0.347282
Monomer 2-Y60A	0.759514	0.825462	0.747352
Monomer 2-R49A	0.749595	0.615258	0.57653
