# Supplementary material for: Comparative characterization of Cas12f orthologs reveals mechanistic features underlying enhanced genome editing efficiency
Source: Nat Struct Mol Biol. 2026 Apr 13;33(5):756–67. doi: 10.1038/s41594-026-01788-6 (PMC13186708; doi:10.1038/s41594-026-01788-6)
Supplement: Supplementary file 17 — Data presented in graphs. [file 41594_2026_1788_MOESM17_ESM.xlsx]

## Sheet: Sheet1
Al3Cas12f						OsCas12f						RhCas12f
TS cleavage		NTS cleavage		R-loop postion 16		TS cleavage		NTS cleavage		R-loop postion 16		TS cleavage		NTS cleavage		R-loop postion 16
Time (s)	product (nM)	Time (s)	product (nM)	Time (s)	fluorescence	Time (s)	product (nM)	Time (s)	product (nM)	Time (s)	fluorescence	Time (s)	product (nM)	Time (s)	product (nM)	Time (s)	fluorescence
0	0.296459	0	0.26222	0.0239	0.506685	5	0	5	0	0.00387	0.412	5	0	5	1.5144	0.0164	0.464
12	2.44926	12	2.68572	0.0689	0.479836	10	0	10	0	0.00887	0.398	10	0.383563	10	2.16889	0.0464	0.456
22	4.59869	22	3.51277	0.114	0.461622	30	0	30	3.59309	0.0139	0.395	30	1.88226	30	4.03862	0.0764	0.451
33	6.11515	32	5.7213	0.159	0.455148	60	3.07878	60	6.51395	0.0189	0.395	60	3.53181	60	6.23391	0.106	0.449
45	6.63328	45	7.36373	0.204	0.451838	180	4.99101	180	12.9081	0.0239	0.397	180	4.03081	180	5.86029	0.136	0.446
60	7.10399	60	8.66042	0.249	0.449917	300	6.83783	300	14.8536	0.0289	0.394	300	4.8299	300	6.85128	0.166	0.443
120	8.19092	120	9.23098	0.294	0.448661	420	7.25509	420	15.8869	0.0339	0.396	600	5.86511	600	6.65878	0.196	0.443
180	8.1325	180	9.17512	0.339	0.447103	600	8.16907	600	18.7464	0.0389	0.397	900	6.02558	900	9.38107	0.226	0.443
254	8.72661	240	9.35746	0.384	0.447227	900	9.56201	900	18.957	0.0439	0.397	1800	8.04907	1800	13.3151	0.256	0.44
300	9.00811	300	9.3658	0.429	0.446559	1800	11.7668	1800	19.0847	0.0489	0.399					0.286	0.441
432	8.86149	420	9.36177	0.474	0.445367	3600	13.4334	3600	18.5284	0.0539	0.396					0.316	0.439
600	9.18283	600	9.25226	0.519	0.447522					0.0589	0.399					0.346	0.44
				0.564	0.447047					0.0639	0.4					0.376	0.439
				0.609	0.448679					0.0689	0.399					0.406	0.437
				0.654	0.450493					0.0739	0.398					0.436	0.437
				0.699	0.449823					0.0789	0.401					0.466	0.436
				0.744	0.450555					0.0839	0.402					0.496	0.436
				0.789	0.451944					0.0889	0.403					0.526	0.438
				0.834	0.452737					0.0939	0.403					0.556	0.435
				0.879	0.453487					0.0989	0.401					0.586	0.438
				0.924	0.45359					0.104	0.401					0.616	0.437
				0.969	0.454668					0.109	0.405					0.646	0.435
				1.01	0.455287					0.114	0.404					0.676	0.438
				1.06	0.455799					0.119	0.406					0.706	0.437
				1.1	0.456087					0.124	0.404					0.736	0.439
				1.15	0.456448					0.129	0.408					0.766	0.437
				1.19	0.458432					0.134	0.406					0.796	0.438
				1.24	0.458392					0.139	0.406					0.826	0.438
				1.28	0.459082					0.144	0.408					0.856	0.437
				1.33	0.459325					0.149	0.407					0.886	0.438
				1.37	0.460404					0.154	0.41					0.916	0.437
				1.42	0.460664					0.159	0.411					0.946	0.44
				1.46	0.461817					0.164	0.41					0.976	0.438
				1.51	0.462164					0.169	0.411					1.01	0.441
				1.55	0.462593					0.174	0.409					1.04	0.439
				1.6	0.462727					0.179	0.411					1.07	0.439
				1.64	0.463552					0.184	0.412					1.1	0.44
				1.69	0.463866					0.189	0.411					1.13	0.44
				1.73	0.465237					0.194	0.416					1.16	0.44
				1.78	0.466135					0.199	0.413					1.19	0.44
				1.82	0.465067					0.204	0.412					1.22	0.441
				1.87	0.467175					0.209	0.412					1.25	0.438
				1.91	0.46607					0.214	0.41					1.28	0.441
				1.96	0.466418					0.219	0.412					1.31	0.439
				2	0.467648					0.224	0.411					1.34	0.443
				2.05	0.467873					0.229	0.413					1.37	0.441
				2.09	0.468522					0.234	0.412					1.4	0.442
				2.14	0.469411					0.239	0.412					1.43	0.443
				2.18	0.46929					0.244	0.413					1.46	0.441
				2.23	0.469775					0.249	0.414					1.49	0.442
				2.27	0.471847					0.254	0.413					1.52	0.442
				2.32	0.471155					0.259	0.414					1.55	0.443
				2.36	0.470488					0.264	0.414					1.58	0.44
				2.41	0.470759					0.269	0.414					1.61	0.444
				2.45	0.472116					0.274	0.415					1.64	0.444
				2.5	0.472436					0.279	0.418					1.67	0.444
				2.54	0.473004					0.284	0.416					1.7	0.446
				2.59	0.472115					0.289	0.416					1.73	0.446
				2.63	0.472898					0.294	0.416					1.76	0.442
				2.68	0.472233					0.299	0.415					1.79	0.444
				2.72	0.474985					0.304	0.415					1.82	0.446
				2.77	0.474211					0.309	0.417					1.85	0.445
				2.81	0.474266					0.314	0.415					1.88	0.444
				2.86	0.475591					0.319	0.417					1.91	0.445
				2.9	0.474804					0.324	0.417					1.94	0.447
				2.95	0.474818					0.329	0.418					1.97	0.445
				2.99	0.47612					0.334	0.419					2	0.445
				3.04	0.47559					0.339	0.417					2.03	0.446
				3.08	0.476652					0.344	0.417					2.06	0.448
				3.13	0.477644					0.349	0.419					2.09	0.447
				3.17	0.477528					0.354	0.418					2.12	0.447
				3.22	0.47851					0.359	0.419					2.15	0.445
				3.26	0.478081					0.364	0.419					2.18	0.446
				3.31	0.478399					0.369	0.418					2.21	0.449
				3.35	0.478398					0.374	0.418					2.24	0.448
				3.4	0.479462					0.379	0.417					2.27	0.45
				3.44	0.477955					0.384	0.419					2.3	0.449
				3.49	0.479336					0.389	0.416					2.33	0.449
				3.53	0.479452					0.394	0.42					2.36	0.447
				3.58	0.479597					0.399	0.418					2.39	0.447
				3.62	0.479806					0.404	0.418					2.42	0.449
				3.67	0.479989					0.409	0.42					2.45	0.449
				3.71	0.480395					0.414	0.417					2.48	0.449
				3.76	0.481591					0.419	0.42					2.51	0.449
				3.8	0.479536					0.424	0.422					2.54	0.45
				3.85	0.481595					0.429	0.422					2.57	0.449
				3.89	0.482058					0.434	0.42					2.6	0.449
				3.94	0.481536					0.439	0.42					2.63	0.451
				3.98	0.481693					0.444	0.42					2.66	0.45
				4.03	0.482117					0.449	0.421					2.69	0.45
				4.07	0.482125					0.454	0.42					2.72	0.449
				4.12	0.48178					0.459	0.423					2.75	0.45
				4.16	0.482386					0.464	0.423					2.78	0.451
				4.21	0.484459					0.469	0.424					2.81	0.45
				4.25	0.484309					0.474	0.421					2.84	0.449
				4.3	0.484031					0.479	0.42					2.87	0.451
				4.34	0.48407					0.484	0.423					2.9	0.448
				4.39	0.483843					0.489	0.422					2.93	0.452
				4.43	0.484111					0.494	0.424					2.96	0.451
				4.48	0.484542					0.499	0.423					2.99	0.451
				4.52	0.485509					0.504	0.422					3.02	0.451
				4.57	0.482283					0.509	0.423					3.05	0.451
				4.61	0.485146					0.514	0.424					3.08	0.453
				4.66	0.486042					0.519	0.423					3.11	0.453
				4.7	0.487025					0.524	0.424					3.14	0.452
				4.75	0.485959					0.529	0.422					3.17	0.451
				4.79	0.487452					0.534	0.424					3.2	0.454
				4.84	0.484818					0.539	0.423					3.23	0.453
				4.88	0.48592					0.544	0.425					3.26	0.455
				4.93	0.487125					0.549	0.423					3.29	0.452
				4.97	0.486885					0.554	0.422					3.32	0.454
				5.02	0.485209					0.559	0.425					3.35	0.454
				5.06	0.488059					0.564	0.425					3.38	0.454
				5.11	0.486949					0.569	0.425					3.41	0.453
				5.15	0.486923					0.574	0.424					3.44	0.453
				5.2	0.488165					0.579	0.427					3.47	0.454
				5.24	0.488461					0.584	0.426					3.5	0.454
				5.29	0.487237					0.589	0.424					3.53	0.453
				5.33	0.488335					0.594	0.424					3.56	0.455
				5.38	0.488632					0.599	0.424					3.59	0.452
				5.42	0.48901					0.604	0.425					3.62	0.454
				5.47	0.487998					0.609	0.426					3.65	0.454
				5.51	0.488912					0.614	0.426					3.68	0.456
				5.56	0.489607					0.619	0.425					3.71	0.455
				5.6	0.489922					0.624	0.427					3.74	0.454
				5.65	0.489795					0.629	0.425					3.77	0.454
				5.69	0.490961					0.634	0.427					3.8	0.455
				5.74	0.489974					0.639	0.428					3.83	0.456
				5.78	0.489608					0.644	0.428					3.86	0.455
				5.83	0.490617					0.649	0.426					3.89	0.453
				5.87	0.490022					0.654	0.429					3.92	0.457
				5.92	0.490004					0.659	0.427					3.95	0.455
				5.96	0.490343					0.664	0.426					3.98	0.456
				6.01	0.490882					0.669	0.427					4.01	0.456
				6.05	0.491449					0.674	0.428					4.04	0.457
				6.1	0.49093					0.679	0.429					4.07	0.459
				6.14	0.491344					0.684	0.428					4.1	0.455
				6.19	0.490885					0.689	0.43					4.13	0.456
				6.23	0.491912					0.694	0.427					4.16	0.455
				6.28	0.492709					0.699	0.429					4.19	0.456
				6.32	0.490844					0.704	0.429					4.22	0.457
				6.37	0.491548					0.709	0.428					4.25	0.457
				6.41	0.492969					0.714	0.43					4.28	0.457
				6.46	0.491636					0.719	0.424					4.31	0.457
				6.5	0.492955					0.724	0.428					4.34	0.458
				6.55	0.492971					0.729	0.428					4.37	0.456
				6.59	0.49316					0.734	0.431					4.4	0.458
				6.64	0.493092					0.739	0.429					4.43	0.457
				6.68	0.493826					0.744	0.428					4.46	0.459
				6.73	0.492531					0.749	0.428					4.49	0.459
				6.77	0.492463					0.754	0.429					4.52	0.46
				6.82	0.493018					0.759	0.429					4.55	0.46
				6.86	0.493105					0.764	0.431					4.58	0.458
				6.91	0.494103					0.769	0.432					4.61	0.458
				6.95	0.493885					0.774	0.431					4.64	0.459
				7	0.49501					0.779	0.431					4.67	0.458
				7.04	0.493364					0.784	0.429					4.7	0.458
				7.09	0.495159					0.789	0.429					4.73	0.461
				7.13	0.494557					0.794	0.43					4.76	0.459
				7.18	0.495335					0.799	0.432					4.79	0.461
				7.22	0.494484					0.804	0.431					4.82	0.462
				7.27	0.495957					0.809	0.431					4.85	0.458
				7.31	0.494971					0.814	0.432					4.88	0.459
				7.36	0.495225					0.819	0.434					4.91	0.46
				7.4	0.495813					0.824	0.433					4.94	0.461
				7.45	0.495365					0.829	0.432					4.97	0.459
				7.49	0.495967					0.834	0.432					5	0.461
				7.54	0.495537					0.839	0.432					5.03	0.462
				7.58	0.495273					0.844	0.434					5.06	0.46
				7.63	0.49723					0.849	0.432					5.09	0.461
				7.67	0.49615					0.854	0.432					5.12	0.46
				7.72	0.498596					0.859	0.432					5.15	0.459
				7.76	0.497218					0.864	0.432					5.18	0.461
				7.81	0.496323					0.869	0.432					5.21	0.461
				7.85	0.49647					0.874	0.432					5.24	0.462
				7.9	0.496271					0.879	0.434					5.27	0.458
				7.94	0.49734					0.884	0.436					5.3	0.46
				7.99	0.49731					0.889	0.434					5.33	0.461
				8.03	0.49607					0.894	0.435					5.36	0.463
				8.08	0.497606					0.899	0.435					5.39	0.461
				8.12	0.497441					0.904	0.434					5.42	0.459
				8.17	0.497323					0.909	0.435					5.45	0.462
				8.21	0.496					0.914	0.434					5.48	0.463
				8.26	0.497532					0.919	0.432					5.51	0.463
				8.3	0.497794					0.924	0.435					5.54	0.462
				8.35	0.497586					0.929	0.435					5.57	0.461
				8.39	0.497744					0.934	0.433					5.6	0.46
				8.44	0.499301					0.939	0.433					5.63	0.462
				8.48	0.496734					0.944	0.436					5.66	0.461
				8.53	0.498526					0.949	0.435					5.69	0.459
				8.57	0.499493					0.954	0.435					5.72	0.462
				8.62	0.499251					0.959	0.436					5.75	0.461
				8.66	0.500181					0.964	0.435					5.78	0.463
				8.71	0.498217					0.969	0.434					5.81	0.461
				8.75	0.498354					0.974	0.433					5.84	0.462
				8.8	0.498902					0.979	0.436					5.87	0.464
				8.84	0.499059					0.984	0.433					5.9	0.465
				8.89	0.500399					0.989	0.434					5.93	0.462
				8.93	0.499489					0.994	0.436					5.96	0.462
				8.98	0.499483					0.999	0.437					5.99	0.462
				9.02	0.499772					1	0.436					6.02	0.462
				9.07	0.499465					1.01	0.435					6.05	0.462
				9.11	0.500766					1.01	0.437					6.08	0.462
				9.16	0.501087					1.02	0.436					6.11	0.463
				9.2	0.499729					1.02	0.435					6.14	0.463
				9.25	0.499062					1.03	0.436					6.17	0.462
				9.29	0.49979					1.03	0.436					6.2	0.464
				9.34	0.499911					1.04	0.436					6.23	0.465
				9.38	0.500332					1.04	0.436					6.26	0.464
				9.43	0.500405					1.05	0.438					6.29	0.465
				9.47	0.500077					1.05	0.437					6.32	0.464
				9.52	0.499729					1.06	0.438					6.35	0.464
				9.56	0.498777					1.06	0.436					6.38	0.461
				9.61	0.501486					1.07	0.436					6.41	0.464
				9.65	0.502085					1.07	0.438					6.44	0.464
				9.7	0.50147					1.08	0.439					6.47	0.465
				9.74	0.50149					1.08	0.439					6.5	0.461
				9.79	0.500853					1.09	0.437					6.53	0.464
				9.83	0.501588					1.09	0.436					6.56	0.465
				9.88	0.501667					1.1	0.438					6.59	0.463
				9.92	0.500598					1.1	0.439					6.62	0.464
				9.97	0.500261					1.11	0.437					6.65	0.464
				10	0.501559					1.11	0.437					6.68	0.465
				10.1	0.502393					1.12	0.438					6.71	0.465
				10.1	0.502492					1.12	0.439					6.74	0.466
				10.1	0.500832					1.13	0.437					6.77	0.464
				10.2	0.502117					1.13	0.44					6.8	0.463
				10.2	0.500757					1.14	0.437					6.83	0.464
				10.3	0.501897					1.14	0.437					6.86	0.464
				10.3	0.501235					1.15	0.438					6.89	0.466
				10.4	0.502633					1.15	0.44					6.92	0.465
				10.4	0.501059					1.16	0.441					6.95	0.465
				10.5	0.502535					1.16	0.44					6.98	0.465
				10.5	0.502898					1.17	0.438					7.01	0.465
				10.6	0.501796					1.17	0.438					7.04	0.463
				10.6	0.503081					1.18	0.44					7.07	0.465
				10.6	0.504053					1.18	0.44					7.1	0.464
				10.7	0.503104					1.19	0.44					7.13	0.467
				10.7	0.5028					1.19	0.44					7.16	0.467
				10.8	0.503269					1.2	0.44					7.19	0.467
				10.8	0.50292					1.2	0.44					7.22	0.466
				10.9	0.503141					1.21	0.44					7.25	0.466
				10.9	0.503225					1.21	0.442					7.28	0.465
				11	0.503758					1.22	0.441					7.31	0.466
				11	0.503102					1.22	0.441					7.34	0.468
				11	0.50351					1.23	0.441					7.37	0.465
				11.1	0.504313					1.23	0.439					7.4	0.465
				11.1	0.504442					1.24	0.44					7.43	0.466
				11.2	0.504122					1.24	0.441					7.46	0.465
				11.2	0.50362					1.25	0.442					7.49	0.466
				11.3	0.505805					1.25	0.44					7.52	0.465
				11.3	0.50562					1.26	0.441					7.55	0.467
				11.4	0.505343					1.26	0.441					7.58	0.465
				11.4	0.504826					1.27	0.441					7.61	0.466
				11.5	0.503898					1.27	0.44					7.64	0.466
				11.5	0.505039					1.28	0.44					7.67	0.466
				11.5	0.505152					1.28	0.441					7.7	0.467
				11.6	0.50398					1.29	0.44					7.73	0.465
				11.6	0.5033					1.29	0.443					7.76	0.468
				11.7	0.505905					1.3	0.439					7.79	0.468
				11.7	0.505109					1.3	0.44					7.82	0.466
				11.8	0.506208					1.31	0.444					7.85	0.467
				11.8	0.505719					1.31	0.442					7.88	0.467
				11.9	0.504136					1.32	0.442					7.91	0.467
				11.9	0.504659					1.32	0.441					7.94	0.467
				11.9	0.505398					1.33	0.44					7.97	0.467
				12	0.504854					1.33	0.44					8	0.467
				12	0.504635					1.34	0.441					8.03	0.468
				12.1	0.506321					1.34	0.444					8.06	0.47
				12.1	0.505222					1.35	0.445					8.09	0.468
				12.2	0.506894					1.35	0.442					8.12	0.468
				12.2	0.505778					1.36	0.445					8.15	0.468
				12.3	0.505911					1.36	0.441					8.18	0.469
				12.3	0.506461					1.37	0.441					8.21	0.467
				12.4	0.506184					1.37	0.443					8.24	0.468
				12.4	0.50707					1.38	0.441					8.27	0.469
				12.4	0.505826					1.38	0.44					8.3	0.467
				12.5	0.505805					1.39	0.443					8.33	0.468
				12.5	0.505793					1.39	0.444					8.36	0.469
				12.6	0.506893					1.4	0.442					8.39	0.467
				12.6	0.507201					1.4	0.443					8.42	0.468
				12.7	0.50619					1.41	0.441					8.45	0.47
				12.7	0.506522					1.41	0.443					8.48	0.469
				12.8	0.506633					1.42	0.443					8.51	0.469
				12.8	0.50655					1.42	0.444					8.54	0.468
				12.8	0.506329					1.43	0.445					8.57	0.467
				12.9	0.506542					1.43	0.444					8.6	0.471
				12.9	0.507596					1.44	0.444					8.63	0.469
				13	0.507587					1.44	0.443					8.66	0.468
				13	0.507607					1.45	0.444					8.69	0.467
				13.1	0.508198					1.45	0.446					8.72	0.469
				13.1	0.50722					1.46	0.443					8.75	0.469
				13.2	0.505829					1.46	0.442					8.78	0.469
				13.2	0.507812					1.47	0.444					8.81	0.467
				13.3	0.506893					1.47	0.441					8.84	0.469
				13.3	0.50808					1.48	0.446					8.87	0.469
				13.3	0.508289					1.48	0.444					8.9	0.469
				13.4	0.507767					1.49	0.445					8.93	0.469
				13.4	0.508279					1.49	0.445					8.96	0.469
				13.5	0.507402					1.5	0.443					8.99	0.47
				13.5	0.507886					1.5	0.447					9.02	0.47
				13.6	0.506829					1.51	0.443					9.05	0.472
				13.6	0.508138					1.51	0.444					9.08	0.47
				13.7	0.508161					1.52	0.444					9.11	0.469
				13.7	0.50741					1.52	0.444					9.14	0.471
				13.7	0.509264					1.53	0.444					9.17	0.47
				13.8	0.507706					1.53	0.445					9.2	0.469
				13.8	0.50779					1.54	0.445					9.23	0.471
				13.9	0.506876					1.54	0.444					9.26	0.469
				13.9	0.509307					1.55	0.446					9.29	0.468
				14	0.508073					1.55	0.446					9.32	0.47
				14	0.508426					1.56	0.444					9.35	0.47
				14.1	0.506721					1.56	0.446					9.38	0.47
				14.1	0.509183					1.57	0.444					9.41	0.47
				14.2	0.508198					1.57	0.446					9.44	0.47
				14.2	0.507411					1.58	0.444					9.47	0.469
				14.2	0.509076					1.58	0.446					9.5	0.469
				14.3	0.509187					1.59	0.444					9.53	0.47
				14.3	0.50965					1.59	0.446					9.56	0.47
				14.4	0.508304					1.6	0.446					9.59	0.472
				14.4	0.508151					1.6	0.445					9.62	0.471
				14.5	0.509821					1.61	0.446					9.65	0.47
				14.5	0.510142					1.61	0.448					9.68	0.47
				14.6	0.509182					1.62	0.445					9.71	0.471
				14.6	0.508892					1.62	0.446					9.74	0.47
				14.6	0.509332					1.63	0.447					9.77	0.472
				14.7	0.50966					1.63	0.447					9.8	0.471
				14.7	0.509717					1.64	0.447					9.83	0.471
				14.8	0.510034					1.64	0.445					9.86	0.472
				14.8	0.509025					1.65	0.446					9.89	0.471
				14.9	0.509809					1.65	0.444					9.92	0.471
				14.9	0.510608					1.66	0.445					9.95	0.471
				15	0.509703					1.66	0.448					9.98	0.471
				15	0.511218					1.67	0.447					10	0.473
				15.1	0.509408					1.67	0.447					10	0.472
				15.1	0.509528					1.68	0.446					10.1	0.468
				15.1	0.509312					1.68	0.447					10.1	0.472
				15.2	0.51019					1.69	0.446					10.1	0.47
				15.2	0.510269					1.69	0.448					10.2	0.472
				15.3	0.510665					1.7	0.446					10.2	0.47
				15.3	0.509199					1.7	0.448					10.2	0.473
				15.4	0.510793					1.71	0.446					10.2	0.473
				15.4	0.511343					1.71	0.447					10.3	0.473
				15.5	0.511044					1.72	0.447					10.3	0.473
				15.5	0.51095					1.72	0.447					10.3	0.471
				15.5	0.510544					1.73	0.446					10.4	0.471
				15.6	0.512235					1.73	0.447					10.4	0.473
				15.6	0.510313					1.74	0.449					10.4	0.471
				15.7	0.510813					1.74	0.449					10.5	0.471
				15.7	0.510226					1.75	0.446					10.5	0.468
				15.8	0.51117					1.75	0.449					10.5	0.472
				15.8	0.510366					1.76	0.447					10.5	0.471
				15.9	0.511301					1.76	0.448					10.6	0.47
				15.9	0.511451					1.77	0.449					10.6	0.471
				16	0.511647					1.77	0.446					10.6	0.471
				16	0.510246					1.78	0.447					10.7	0.472
				16	0.510684					1.78	0.446					10.7	0.473
				16.1	0.511584					1.79	0.446					10.7	0.472
				16.1	0.51123					1.79	0.448					10.8	0.472
				16.2	0.510783					1.8	0.447					10.8	0.471
				16.2	0.510022					1.8	0.447					10.8	0.473
				16.3	0.511487					1.81	0.448					10.8	0.472
				16.3	0.510815					1.81	0.446					10.9	0.473
				16.4	0.51159					1.82	0.447					10.9	0.471
				16.4	0.510916					1.82	0.447					10.9	0.471
				16.4	0.51173					1.83	0.452					11	0.474
				16.5	0.512466					1.83	0.45					11	0.474
				16.5	0.511703					1.84	0.447					11	0.471
				16.6	0.510907					1.84	0.447					11.1	0.472
				16.6	0.511504					1.85	0.447					11.1	0.474
				16.7	0.511749					1.85	0.448					11.1	0.473
				16.7	0.511869					1.86	0.448					11.1	0.469
				16.8	0.511675					1.86	0.45					11.2	0.472
				16.8	0.511575					1.87	0.45					11.2	0.472
				16.9	0.512798					1.87	0.446					11.2	0.474
				16.9	0.511697					1.88	0.447					11.3	0.473
				16.9	0.512214					1.88	0.447					11.3	0.474
				17	0.51287					1.89	0.449					11.3	0.471
				17	0.512022					1.89	0.448					11.4	0.474
				17.1	0.513206					1.9	0.448					11.4	0.474
				17.1	0.513532					1.9	0.447					11.4	0.475
				17.2	0.512513					1.91	0.449					11.4	0.473
				17.2	0.51296					1.91	0.447					11.5	0.474
				17.3	0.512664					1.92	0.449					11.5	0.473
				17.3	0.513105					1.92	0.448					11.5	0.473
				17.3	0.512012					1.93	0.452					11.6	0.476
				17.4	0.511969					1.93	0.448					11.6	0.474
				17.4	0.513498					1.94	0.45					11.6	0.474
				17.5	0.512389					1.94	0.452					11.7	0.475
				17.5	0.514074					1.95	0.448					11.7	0.473
				17.6	0.512666					1.95	0.449					11.7	0.473
				17.6	0.512456					1.96	0.451					11.7	0.473
				17.7	0.511981					1.96	0.449					11.8	0.472
				17.7	0.512651					1.97	0.448					11.8	0.474
				17.8	0.512695					1.97	0.452					11.8	0.473
				17.8	0.512793					1.98	0.451					11.9	0.474
				17.8	0.51377					1.98	0.45					11.9	0.474
				17.9	0.512607					1.99	0.45					11.9	0.472
				17.9	0.51209					1.99	0.45					12	0.472
				18	0.513612					2	0.45					12	0.473
				18	0.513236					2	0.45					12	0.474
				18.1	0.513341					2.01	0.45					12	0.475
				18.1	0.514298					2.01	0.451					12.1	0.474
				18.2	0.512127					2.02	0.451					12.1	0.475
				18.2	0.512897					2.02	0.45					12.1	0.476
				18.2	0.513204					2.03	0.452					12.2	0.475
				18.3	0.514101					2.03	0.45					12.2	0.474
				18.3	0.514427					2.04	0.447					12.2	0.474
				18.4	0.513525					2.04	0.452					12.3	0.476
				18.4	0.512914					2.05	0.452					12.3	0.474
				18.5	0.513862					2.05	0.45					12.3	0.475
				18.5	0.514575					2.06	0.449					12.3	0.475
				18.6	0.513222					2.06	0.452					12.4	0.476
				18.6	0.51451					2.07	0.449					12.4	0.474
				18.7	0.51492					2.07	0.449					12.4	0.475
				18.7	0.513225					2.08	0.452					12.5	0.475
				18.7	0.513569					2.08	0.448					12.5	0.475
				18.8	0.514264					2.09	0.451					12.5	0.476
				18.8	0.514422					2.09	0.451					12.6	0.477
				18.9	0.515265					2.1	0.45					12.6	0.473
				18.9	0.51399					2.1	0.449					12.6	0.473
				19	0.514022					2.11	0.449					12.6	0.475
				19	0.514531					2.11	0.451					12.7	0.476
				19.1	0.513897					2.12	0.449					12.7	0.475
				19.1	0.513338					2.12	0.452					12.7	0.473
				19.1	0.515519					2.13	0.45					12.8	0.475
				19.2	0.514251					2.13	0.452					12.8	0.475
				19.2	0.514303					2.14	0.448					12.8	0.478
				19.3	0.513749					2.14	0.451					12.9	0.476
				19.3	0.516264					2.15	0.451					12.9	0.475
				19.4	0.514945					2.15	0.451					12.9	0.475
				19.4	0.514824					2.16	0.451					12.9	0.475
				19.5	0.514799					2.16	0.453					13	0.475
				19.5	0.515213					2.17	0.451					13	0.476
				19.6	0.514802					2.17	0.452					13	0.474
				19.6	0.514649					2.18	0.451					13.1	0.474
				19.6	0.515047					2.18	0.451					13.1	0.476
				19.7	0.513923					2.19	0.449					13.1	0.475
				19.7	0.515031					2.19	0.452					13.2	0.476
				19.8	0.516063					2.2	0.454					13.2	0.474
				19.8	0.516454					2.2	0.45					13.2	0.477
				19.9	0.514535					2.21	0.451					13.2	0.475
				19.9	0.515291					2.21	0.453					13.3	0.475
				20	0.515477					2.22	0.451					13.3	0.476
				20	0.514602					2.22	0.451					13.3	0.473
				20	0.515274					2.23	0.452					13.4	0.475
				20.1	0.514327					2.23	0.454					13.4	0.476
				20.1	0.513993					2.24	0.451					13.4	0.476
				20.2	0.515179					2.24	0.453					13.5	0.474
				20.2	0.516848					2.25	0.45					13.5	0.476
				20.3	0.515155					2.25	0.451					13.5	0.477
				20.3	0.515523					2.26	0.45					13.5	0.477
				20.4	0.516927					2.26	0.45					13.6	0.476
				20.4	0.515141					2.27	0.451					13.6	0.475
				20.5	0.51572					2.27	0.452					13.6	0.475
				20.5	0.515474					2.28	0.451					13.7	0.477
				20.5	0.515347					2.28	0.452					13.7	0.476
				20.6	0.515896					2.29	0.452					13.7	0.477
				20.6	0.516116					2.29	0.454					13.8	0.477
				20.7	0.515416					2.3	0.452					13.8	0.477
				20.7	0.515562					2.3	0.455					13.8	0.476
				20.8	0.517202					2.31	0.452					13.8	0.477
				20.8	0.515996					2.31	0.454					13.9	0.476
				20.9	0.515931					2.32	0.45					13.9	0.478
				20.9	0.515713					2.32	0.453					13.9	0.479
				20.9	0.515491					2.33	0.453					14	0.478
				21	0.515392					2.33	0.452					14	0.478
				21	0.515344					2.34	0.451					14	0.477
				21.1	0.515452					2.34	0.453					14.1	0.477
				21.1	0.515255					2.35	0.453					14.1	0.478
				21.2	0.515548					2.35	0.452					14.1	0.477
				21.2	0.516796					2.36	0.453					14.1	0.477
				21.3	0.516275					2.36	0.454					14.2	0.476
				21.3	0.515388					2.37	0.452					14.2	0.478
				21.4	0.515933					2.37	0.453					14.2	0.476
				21.4	0.516033					2.38	0.453					14.3	0.476
				21.4	0.516013					2.38	0.452					14.3	0.476
				21.5	0.515965					2.39	0.453					14.3	0.477
				21.5	0.517136					2.39	0.455					14.4	0.477
				21.6	0.517112					2.4	0.454					14.4	0.476
				21.6	0.516076					2.4	0.454					14.4	0.477
				21.7	0.51633					2.41	0.453					14.4	0.475
				21.7	0.517161					2.41	0.452					14.5	0.479
				21.8	0.517011					2.42	0.451					14.5	0.477
				21.8	0.515674					2.42	0.453					14.5	0.479
				21.8	0.516279					2.43	0.452					14.6	0.477
				21.9	0.516993					2.43	0.453					14.6	0.478
				21.9	0.517209					2.44	0.454					14.6	0.477
				22	0.516989					2.44	0.452					14.7	0.479
				22	0.517038					2.45	0.452					14.7	0.474
				22.1	0.517261					2.45	0.454					14.7	0.478
				22.1	0.51711					2.46	0.455					14.7	0.475
				22.2	0.515489					2.46	0.452					14.8	0.478
				22.2	0.517174					2.47	0.453					14.8	0.477
				22.3	0.51685					2.47	0.453					14.8	0.476
				22.3	0.516642					2.48	0.454					14.9	0.476
				22.3	0.516812					2.48	0.454					14.9	0.476
				22.4	0.516614					2.49	0.453					14.9	0.477
				22.4	0.517077					2.49	0.454					15	0.478
				22.5	0.518768					2.5	0.455					15	0.477
				22.5	0.517562					2.5	0.455					15	0.479
				22.6	0.516923					2.51	0.452					15	0.478
				22.6	0.516195					2.51	0.454					15.1	0.477
				22.7	0.518613					2.52	0.454					15.1	0.478
				22.7	0.516531					2.52	0.454					15.1	0.475
				22.7	0.518248					2.53	0.456					15.2	0.478
				22.8	0.518137					2.53	0.455					15.2	0.477
				22.8	0.518866					2.54	0.454					15.2	0.479
				22.9	0.518704					2.54	0.454					15.3	0.478
				22.9	0.518072					2.55	0.453					15.3	0.478
				23	0.518581					2.55	0.455					15.3	0.477
				23	0.518774					2.56	0.454					15.3	0.478
				23.1	0.518416					2.56	0.455					15.4	0.477
				23.1	0.519101					2.57	0.456					15.4	0.477
				23.2	0.517151					2.57	0.454					15.4	0.478
				23.2	0.515821					2.58	0.453					15.5	0.479
				23.2	0.517853					2.58	0.455					15.5	0.48
				23.3	0.516683					2.59	0.454					15.5	0.479
				23.3	0.516545					2.59	0.456					15.6	0.48
				23.4	0.517932					2.6	0.457					15.6	0.478
				23.4	0.517099					2.6	0.457					15.6	0.478
				23.5	0.518309					2.61	0.455					15.6	0.477
				23.5	0.517887					2.61	0.452					15.7	0.477
				23.6	0.518065					2.62	0.454					15.7	0.479
				23.6	0.51902					2.62	0.454					15.7	0.479
				23.6	0.517672					2.63	0.457					15.8	0.479
				23.7	0.518104					2.63	0.454					15.8	0.478
				23.7	0.517864					2.64	0.456					15.8	0.479
				23.8	0.517551					2.64	0.454					15.9	0.478
				23.8	0.518503					2.65	0.454					15.9	0.479
				23.9	0.518996					2.65	0.458					15.9	0.477
				23.9	0.518595					2.66	0.455					15.9	0.479
				24	0.518725					2.66	0.457					16	0.479
				24	0.518482					2.67	0.452					16	0.479
				24.1	0.516691					2.67	0.456					16	0.48
				24.1	0.51775					2.68	0.457					16.1	0.477
				24.1	0.516602					2.68	0.456					16.1	0.477
				24.2	0.519099					2.69	0.455					16.1	0.477
				24.2	0.518299					2.69	0.456					16.2	0.479
				24.3	0.519648					2.7	0.456					16.2	0.48
				24.3	0.51837					2.7	0.458					16.2	0.478
				24.4	0.518779					2.71	0.455					16.2	0.479
				24.4	0.518717					2.71	0.456					16.3	0.479
				24.5	0.519304					2.72	0.455					16.3	0.478
				24.5	0.51942					2.72	0.455					16.3	0.481
				24.5	0.518326					2.73	0.457					16.4	0.478
				24.6	0.518676					2.73	0.455					16.4	0.478
				24.6	0.518494					2.74	0.454					16.4	0.478
				24.7	0.518174					2.74	0.456					16.5	0.48
				24.7	0.520864					2.75	0.455					16.5	0.478
				24.8	0.519631					2.75	0.453					16.5	0.477
				24.8	0.518784					2.76	0.456					16.5	0.477
				24.9	0.518544					2.76	0.457					16.6	0.478
				24.9	0.518864					2.77	0.458					16.6	0.479
				25	0.518952					2.77	0.457					16.6	0.48
				25	0.518488					2.78	0.454					16.7	0.48
				25	0.519731					2.78	0.457					16.7	0.475
				25.1	0.519086					2.79	0.456					16.7	0.478
				25.1	0.518668					2.79	0.456					16.8	0.48
				25.2	0.518817					2.8	0.457					16.8	0.479
				25.2	0.519945					2.8	0.456					16.8	0.479
				25.3	0.518696					2.81	0.456					16.8	0.479
				25.3	0.518098					2.81	0.456					16.9	0.48
				25.4	0.520515					2.82	0.456					16.9	0.48
				25.4	0.519621					2.82	0.455					16.9	0.477
				25.4	0.51932					2.83	0.455					17	0.48
				25.5	0.518742					2.83	0.457					17	0.479
				25.5	0.519891					2.84	0.455					17	0.479
				25.6	0.519326					2.84	0.457					17.1	0.48
				25.6	0.520483					2.85	0.457					17.1	0.479
				25.7	0.519354					2.85	0.456					17.1	0.478
				25.7	0.519337					2.86	0.456					17.1	0.481
				25.8	0.52014					2.86	0.456					17.2	0.478
				25.8	0.519869					2.87	0.457					17.2	0.476
				25.9	0.519013					2.87	0.457					17.2	0.478
				25.9	0.519686					2.88	0.46					17.3	0.481
				25.9	0.520388					2.88	0.457					17.3	0.482
				26	0.519725					2.89	0.455					17.3	0.479
				26	0.519487					2.89	0.458					17.4	0.476
				26.1	0.519621					2.9	0.457					17.4	0.478
				26.1	0.519685					2.9	0.457					17.4	0.48
				26.2	0.519221					2.91	0.457					17.4	0.481
				26.2	0.519729					2.91	0.457					17.5	0.48
				26.3	0.520195					2.92	0.457					17.5	0.478
				26.3	0.5189					2.92	0.456					17.5	0.479
				26.3	0.520352					2.93	0.458					17.6	0.481
				26.4	0.520578					2.93	0.456					17.6	0.481
				26.4	0.518834					2.94	0.457					17.6	0.48
				26.5	0.520552					2.94	0.456					17.7	0.48
				26.5	0.519877					2.95	0.458					17.7	0.48
				26.6	0.519963					2.95	0.458					17.7	0.478
				26.6	0.520578					2.96	0.456					17.7	0.48
				26.7	0.520376					2.96	0.457					17.8	0.48
				26.7	0.519617					2.97	0.455					17.8	0.48
				26.8	0.519573					2.97	0.457					17.8	0.48
				26.8	0.519345					2.98	0.456					17.9	0.479
				26.8	0.520302					2.98	0.459					17.9	0.477
				26.9	0.519364					2.99	0.457					17.9	0.479
				26.9	0.520991					2.99	0.459					18	0.479
				27	0.520057					3	0.46					18	0.481
				27	0.519984					3	0.458					18	0.481
				27.1	0.520076					3.01	0.459					18	0.48
				27.1	0.520714					3.01	0.459					18.1	0.479
				27.2	0.519487					3.02	0.457					18.1	0.478
				27.2	0.521118					3.02	0.458					18.1	0.481
				27.2	0.51975					3.03	0.459					18.2	0.481
				27.3	0.520484					3.03	0.456					18.2	0.481
				27.3	0.522466					3.04	0.455					18.2	0.481
				27.4	0.521023					3.04	0.458					18.3	0.482
				27.4	0.521255					3.05	0.456					18.3	0.479
				27.5	0.520231					3.05	0.458					18.3	0.48
				27.5	0.521474					3.06	0.456					18.3	0.479
				27.6	0.52063					3.06	0.459					18.4	0.48
				27.6	0.521826					3.07	0.456					18.4	0.479
				27.7	0.520613					3.07	0.458					18.4	0.482
				27.7	0.519845					3.08	0.459					18.5	0.479
				27.7	0.521411					3.08	0.458					18.5	0.481
				27.8	0.522018					3.09	0.456					18.5	0.478
				27.8	0.520121					3.09	0.459					18.6	0.482
				27.9	0.519562					3.1	0.458					18.6	0.48
				27.9	0.521193					3.1	0.456					18.6	0.479
				28	0.522381					3.11	0.457					18.6	0.48
				28	0.521118					3.11	0.458					18.7	0.481
				28.1	0.520322					3.12	0.457					18.7	0.482
				28.1	0.521958					3.12	0.46					18.7	0.48
				28.1	0.521233					3.13	0.46					18.8	0.483
				28.2	0.520657					3.13	0.457					18.8	0.483
				28.2	0.522444					3.14	0.458					18.8	0.48
				28.3	0.521271					3.14	0.459					18.9	0.48
				28.3	0.520006					3.15	0.459					18.9	0.479
				28.4	0.521913					3.15	0.456					18.9	0.481
				28.4	0.521598					3.16	0.459					18.9	0.48
				28.5	0.520896					3.16	0.46					19	0.481
				28.5	0.522049					3.17	0.459					19	0.483
				28.6	0.521711					3.17	0.459					19	0.478
				28.6	0.520315					3.18	0.46					19.1	0.482
				28.6	0.520632					3.18	0.46					19.1	0.481
				28.7	0.521951					3.19	0.456					19.1	0.48
				28.7	0.521257					3.19	0.459					19.2	0.482
				28.8	0.520845					3.2	0.459					19.2	0.483
				28.8	0.523019					3.2	0.46					19.2	0.483
				28.9	0.520816					3.21	0.458					19.2	0.48
				28.9	0.52064					3.21	0.461					19.3	0.481
				29	0.52327					3.22	0.457					19.3	0.48
				29	0.522793					3.22	0.459					19.3	0.479
				29	0.522997					3.23	0.459					19.4	0.481
				29.1	0.522999					3.23	0.46					19.4	0.481
				29.1	0.521668					3.24	0.458					19.4	0.481
				29.2	0.521298					3.24	0.459					19.5	0.482
				29.2	0.521466					3.25	0.461					19.5	0.481
				29.3	0.522589					3.25	0.46					19.5	0.482
				29.3	0.521238					3.26	0.46					19.5	0.481
				29.4	0.521153					3.26	0.461					19.6	0.483
				29.4	0.521752					3.27	0.461					19.6	0.482
				29.5	0.52152					3.27	0.458					19.6	0.483
				29.5	0.523675					3.28	0.46					19.7	0.481
				29.5	0.522085					3.28	0.458					19.7	0.482
				29.6	0.52205					3.29	0.46					19.7	0.48
				29.6	0.522389					3.29	0.461					19.8	0.483
				29.7	0.522984					3.3	0.457					19.8	0.48
				29.7	0.521504					3.3	0.459					19.8	0.482
				29.8	0.521885					3.31	0.458					19.8	0.482
				29.8	0.522272					3.31	0.459					19.9	0.479
				29.9	0.521441					3.32	0.459					19.9	0.482
				29.9	0.523024					3.32	0.458					19.9	0.481
				29.9	0.522156					3.33	0.459					20	0.481
				30	0.521382					3.33	0.458					20	0.482
				30	0.523007					3.34	0.459					20	0.481
				30.1	0.521811					3.34	0.458					20.1	0.481
				30.1	0.523818					3.35	0.459					20.1	0.481
				30.2	0.52184					3.35	0.459					20.1	0.483
				30.2	0.522716					3.36	0.46					20.1	0.481
				30.3	0.522787					3.36	0.459					20.2	0.482
				30.3	0.52296					3.37	0.458					20.2	0.482
				30.4	0.52189					3.37	0.459					20.2	0.478
				30.4	0.522737					3.38	0.46					20.3	0.48
				30.4	0.523489					3.38	0.462					20.3	0.481
				30.5	0.522867					3.39	0.457					20.3	0.48
				30.5	0.523513					3.39	0.46					20.4	0.481
				30.6	0.523186					3.4	0.46					20.4	0.482
				30.6	0.523288					3.4	0.458					20.4	0.482
				30.7	0.523117					3.41	0.46					20.4	0.483
				30.7	0.523776					3.41	0.463					20.5	0.482
				30.8	0.523281					3.42	0.459					20.5	0.481
				30.8	0.521026					3.42	0.46					20.5	0.484
				30.8	0.521643					3.43	0.462					20.6	0.482
				30.9	0.52224					3.43	0.461					20.6	0.483
				30.9	0.523666					3.44	0.46					20.6	0.48
				31	0.523232					3.44	0.459					20.7	0.482
				31	0.523348					3.45	0.462					20.7	0.481
				31.1	0.524419					3.45	0.458					20.7	0.482
				31.1	0.522888					3.46	0.459					20.7	0.481
				31.2	0.524005					3.46	0.461					20.8	0.481
				31.2	0.524344					3.47	0.462					20.8	0.481
				31.3	0.523087					3.47	0.46					20.8	0.481
				31.3	0.52221					3.48	0.46					20.9	0.48
				31.3	0.52251					3.48	0.46					20.9	0.484
				31.4	0.522241					3.49	0.459					20.9	0.483
				31.4	0.523125					3.49	0.461					21	0.483
				31.5	0.525167					3.5	0.459					21	0.482
				31.5	0.523302					3.5	0.458					21	0.482
				31.6	0.523077					3.51	0.46					21	0.481
				31.6	0.524123					3.51	0.46					21.1	0.482
				31.7	0.5232					3.52	0.462					21.1	0.481
				31.7	0.52374					3.52	0.459					21.1	0.483
				31.7	0.523333					3.53	0.46					21.2	0.481
				31.8	0.521567					3.53	0.46					21.2	0.481
				31.8	0.524445					3.54	0.456					21.2	0.484
				31.9	0.523069					3.54	0.461					21.3	0.481
				31.9	0.524032					3.55	0.461					21.3	0.483
				32	0.522652					3.55	0.461					21.3	0.482
				32	0.524104					3.56	0.461					21.3	0.482
				32.1	0.524479					3.56	0.463					21.4	0.482
				32.1	0.523998					3.57	0.459					21.4	0.484
				32.2	0.523949					3.57	0.459					21.4	0.482
				32.2	0.523002					3.58	0.462					21.5	0.479
				32.2	0.524157					3.58	0.462					21.5	0.483
				32.3	0.523303					3.59	0.461					21.5	0.482
				32.3	0.524056					3.59	0.462					21.6	0.483
				32.4	0.524169					3.6	0.462					21.6	0.483
				32.4	0.523722					3.6	0.464					21.6	0.481
				32.5	0.522643					3.61	0.461					21.6	0.482
				32.5	0.524068					3.61	0.461					21.7	0.483
				32.6	0.523756					3.62	0.459					21.7	0.484
				32.6	0.52307					3.62	0.459					21.7	0.482
				32.6	0.524435					3.63	0.46					21.8	0.48
				32.7	0.525658					3.63	0.461					21.8	0.486
				32.7	0.523775					3.64	0.462					21.8	0.483
				32.8	0.524037					3.64	0.461					21.9	0.483
				32.8	0.524883					3.65	0.461					21.9	0.481
				32.9	0.524249					3.65	0.462					21.9	0.482
				32.9	0.52396					3.66	0.461					21.9	0.481
				33	0.523872					3.66	0.463					22	0.483
				33	0.523824					3.67	0.461					22	0.484
				33.1	0.522248					3.67	0.461					22	0.483
				33.1	0.523956					3.68	0.462					22.1	0.484
				33.1	0.524601					3.68	0.461					22.1	0.483
				33.2	0.523981					3.69	0.462					22.1	0.485
				33.2	0.525051					3.69	0.461					22.2	0.483
				33.3	0.525202					3.7	0.463					22.2	0.483
				33.3	0.525148					3.7	0.459					22.2	0.484
				33.4	0.524245					3.71	0.461					22.2	0.486
				33.4	0.524342					3.71	0.462					22.3	0.483
				33.5	0.524178					3.72	0.462					22.3	0.482
				33.5	0.524961					3.72	0.462					22.3	0.482
				33.5	0.523698					3.73	0.461					22.4	0.482
				33.6	0.523461					3.73	0.464					22.4	0.482
				33.6	0.524119					3.74	0.461					22.4	0.483
				33.7	0.523412					3.74	0.46					22.5	0.483
				33.7	0.523512					3.75	0.462					22.5	0.483
				33.8	0.524369					3.75	0.461					22.5	0.483
				33.8	0.523597					3.76	0.461					22.5	0.482
				33.9	0.524638					3.76	0.463					22.6	0.484
				33.9	0.524559					3.77	0.462					22.6	0.484
				34	0.524676					3.77	0.46					22.6	0.484
				34	0.525501					3.78	0.463					22.7	0.484
				34	0.525322					3.78	0.459					22.7	0.485
				34.1	0.523526					3.79	0.461					22.7	0.483
				34.1	0.525458					3.79	0.46					22.8	0.482
				34.2	0.525547					3.8	0.462					22.8	0.483
				34.2	0.525336					3.8	0.461					22.8	0.485
				34.3	0.525228					3.81	0.461					22.8	0.486
				34.3	0.525125					3.81	0.464					22.9	0.484
				34.4	0.523905					3.82	0.461					22.9	0.482
				34.4	0.524702					3.82	0.462					22.9	0.483
				34.4	0.524355					3.83	0.46					23	0.484
				34.5	0.525923					3.83	0.462					23	0.483
				34.5	0.52643					3.84	0.462					23	0.482
				34.6	0.524965					3.84	0.464					23.1	0.484
				34.6	0.524907					3.85	0.464					23.1	0.483
				34.7	0.525957					3.85	0.461					23.1	0.483
				34.7	0.524266					3.86	0.46					23.1	0.483
				34.8	0.524714					3.86	0.464					23.2	0.484
				34.8	0.524846					3.87	0.461					23.2	0.483
				34.9	0.523797					3.87	0.463					23.2	0.485
				34.9	0.524798					3.88	0.464					23.3	0.484
				34.9	0.524809					3.88	0.461					23.3	0.482
				35	0.524806					3.89	0.461					23.3	0.484
				35	0.524922					3.89	0.462					23.4	0.483
				35.1	0.523415					3.9	0.462					23.4	0.483
				35.1	0.525922					3.9	0.462					23.4	0.483
				35.2	0.524964					3.91	0.462					23.4	0.484
				35.2	0.524945					3.91	0.462					23.5	0.483
				35.3	0.525115					3.92	0.462					23.5	0.484
				35.3	0.525724					3.92	0.463					23.5	0.482
				35.3	0.524419					3.93	0.46					23.6	0.484
				35.4	0.525326					3.93	0.463					23.6	0.481
				35.4	0.526056					3.94	0.461					23.6	0.484
				35.5	0.524983					3.94	0.462					23.7	0.482
				35.5	0.525566					3.95	0.463					23.7	0.484
				35.6	0.525258					3.95	0.461					23.7	0.482
				35.6	0.525823					3.96	0.461					23.7	0.481
				35.7	0.525124					3.96	0.463					23.8	0.483
				35.7	0.52473					3.97	0.463					23.8	0.483
				35.8	0.524543					3.97	0.462					23.8	0.483
				35.8	0.525134					3.98	0.463					23.9	0.481
				35.8	0.526124					3.98	0.462					23.9	0.486
				35.9	0.525266					3.99	0.463					23.9	0.484
				35.9	0.525736					3.99	0.461					24	0.482
				36	0.525292					4	0.465					24	0.48
				36	0.525423					4	0.462					24	0.482
				36.1	0.524688					4.01	0.463					24	0.484
				36.1	0.525935					4.01	0.461					24.1	0.483
				36.2	0.525393					4.02	0.465					24.1	0.483
				36.2	0.525295					4.02	0.464					24.1	0.484
				36.2	0.525556					4.03	0.461					24.2	0.484
				36.3	0.524057					4.03	0.461					24.2	0.485
				36.3	0.525922					4.04	0.463					24.2	0.483
				36.4	0.525913					4.04	0.462					24.3	0.483
				36.4	0.526079					4.05	0.465					24.3	0.483
				36.5	0.527449					4.05	0.465					24.3	0.486
				36.5	0.524203					4.06	0.459					24.3	0.484
				36.6	0.524711					4.06	0.462					24.4	0.483
				36.6	0.525381					4.07	0.461					24.4	0.483
				36.7	0.524424					4.07	0.465					24.4	0.483
				36.7	0.524119					4.08	0.462					24.5	0.483
				36.7	0.527032					4.08	0.464					24.5	0.486
				36.8	0.525674					4.09	0.462					24.5	0.485
				36.8	0.526799					4.09	0.461					24.6	0.482
				36.9	0.525078					4.1	0.461					24.6	0.483
				36.9	0.526209					4.1	0.465					24.6	0.482
				37	0.525228					4.11	0.462					24.6	0.483
				37	0.525541					4.11	0.462					24.7	0.483
				37.1	0.525594					4.12	0.461					24.7	0.485
				37.1	0.525881					4.12	0.464					24.7	0.483
				37.1	0.524337					4.13	0.462					24.8	0.486
				37.2	0.526402					4.13	0.461					24.8	0.484
				37.2	0.525916					4.14	0.462					24.8	0.485
				37.3	0.525333					4.14	0.464					24.9	0.486
				37.3	0.526166					4.15	0.465					24.9	0.485
				37.4	0.525515					4.15	0.462					24.9	0.486
				37.4	0.525392					4.16	0.463					24.9	0.484
				37.5	0.525567					4.16	0.462					25	0.485
				37.5	0.526782					4.17	0.461					25	0.484
				37.6	0.526427					4.17	0.464					25	0.485
				37.6	0.524785					4.18	0.464					25.1	0.485
				37.6	0.5264					4.18	0.464					25.1	0.486
				37.7	0.525876					4.19	0.46					25.1	0.483
				37.7	0.526844					4.19	0.464					25.2	0.483
				37.8	0.525587					4.2	0.463					25.2	0.485
				37.8	0.525801					4.2	0.465					25.2	0.484
				37.9	0.526916					4.21	0.461					25.2	0.483
				37.9	0.526247					4.21	0.464					25.3	0.483
				38	0.526447					4.22	0.463					25.3	0.486
				38	0.526186					4.22	0.464					25.3	0.484
				38	0.527092					4.23	0.465					25.4	0.484
				38.1	0.52634					4.23	0.462					25.4	0.485
				38.1	0.525306					4.24	0.461					25.4	0.485
				38.2	0.527933					4.24	0.463					25.5	0.484
				38.2	0.527014					4.25	0.463					25.5	0.485
				38.3	0.526549					4.25	0.463					25.5	0.486
				38.3	0.526257					4.26	0.464					25.5	0.484
				38.4	0.52605					4.26	0.464					25.6	0.483
				38.4	0.526724					4.27	0.465					25.6	0.488
				38.5	0.526619					4.27	0.464					25.6	0.485
				38.5	0.526371					4.28	0.463					25.7	0.487
				38.5	0.526423					4.28	0.467					25.7	0.484
				38.6	0.525237					4.29	0.464					25.7	0.484
				38.6	0.526283					4.29	0.467					25.8	0.486
				38.7	0.527201					4.3	0.463					25.8	0.483
				38.7	0.526253					4.3	0.463					25.8	0.484
				38.8	0.527366					4.31	0.463					25.8	0.485
				38.8	0.527874					4.31	0.463					25.9	0.482
				38.9	0.527393					4.32	0.465					25.9	0.483
				38.9	0.526821					4.32	0.463					25.9	0.485
				38.9	0.52815					4.33	0.463					26	0.484
				39	0.527705					4.33	0.462					26	0.486
				39	0.525618					4.34	0.465					26	0.484
				39.1	0.526475					4.34	0.46					26.1	0.484
				39.1	0.527576					4.35	0.462					26.1	0.482
				39.2	0.525915					4.35	0.462					26.1	0.484
				39.2	0.526485					4.36	0.467					26.1	0.485
				39.3	0.527374					4.36	0.465					26.2	0.484
				39.3	0.526885					4.37	0.463					26.2	0.486
				39.4	0.528643					4.37	0.465					26.2	0.483
				39.4	0.526271					4.38	0.463					26.3	0.483
				39.4	0.526959					4.38	0.463					26.3	0.484
				39.5	0.527453					4.39	0.464					26.3	0.484
				39.5	0.526684					4.39	0.464					26.4	0.486
				39.6	0.52798					4.4	0.465					26.4	0.484
				39.6	0.525976					4.4	0.464					26.4	0.484
				39.7	0.526871					4.41	0.464					26.4	0.487
				39.7	0.526737					4.41	0.465					26.5	0.486
				39.8	0.525718					4.42	0.464					26.5	0.486
				39.8	0.526996					4.42	0.462					26.5	0.485
				39.8	0.527316					4.43	0.465					26.6	0.485
				39.9	0.527379					4.43	0.463					26.6	0.485
				39.9	0.527351					4.44	0.466					26.6	0.485
				40	0.526455					4.44	0.464					26.7	0.484
				40	0.527134					4.45	0.465					26.7	0.487
				40.1	0.527654					4.45	0.464					26.7	0.484
				40.1	0.526506					4.46	0.464					26.7	0.487
				40.2	0.528473					4.46	0.467					26.8	0.484
				40.2	0.527125					4.47	0.463					26.8	0.483
				40.3	0.528373					4.47	0.464					26.8	0.483
				40.3	0.526415					4.48	0.467					26.9	0.486
				40.3	0.526767					4.48	0.465					26.9	0.485
				40.4	0.528407					4.49	0.464					26.9	0.483
				40.4	0.526602					4.49	0.465					27	0.484
				40.5	0.527567					4.5	0.465					27	0.486
				40.5	0.52775					4.5	0.464					27	0.486
				40.6	0.527256					4.51	0.461					27	0.485
				40.6	0.527641					4.51	0.465					27.1	0.485
				40.7	0.528039					4.52	0.463					27.1	0.485
				40.7	0.528207					4.52	0.466					27.1	0.486
				40.7	0.527776					4.53	0.465					27.2	0.484
				40.8	0.52712					4.53	0.464					27.2	0.486
				40.8	0.526148					4.54	0.464					27.2	0.487
				40.9	0.529677					4.54	0.467					27.3	0.484
				40.9	0.527228					4.55	0.466					27.3	0.483
				41	0.527986					4.55	0.462					27.3	0.486
				41	0.52806					4.56	0.462					27.3	0.485
				41.1	0.527116					4.56	0.465					27.4	0.485
				41.1	0.527699					4.57	0.465					27.4	0.485
				41.2	0.527527					4.57	0.464					27.4	0.486
				41.2	0.528917					4.58	0.464					27.5	0.486
				41.2	0.529199					4.58	0.462					27.5	0.487
				41.3	0.528047					4.59	0.465					27.5	0.485
				41.3	0.527559					4.59	0.466					27.6	0.484
				41.4	0.52781					4.6	0.466					27.6	0.487
				41.4	0.527532					4.6	0.463					27.6	0.485
				41.5	0.527677					4.61	0.466					27.6	0.483
				41.5	0.526536					4.61	0.467					27.7	0.483
				41.6	0.527739					4.62	0.465					27.7	0.486
				41.6	0.528377					4.62	0.464					27.7	0.485
				41.6	0.528201					4.63	0.466					27.8	0.484
				41.7	0.526325					4.63	0.466					27.8	0.485
				41.7	0.527358					4.64	0.465					27.8	0.486
				41.8	0.52642					4.64	0.466					27.9	0.484
				41.8	0.527379					4.65	0.464					27.9	0.485
				41.9	0.52702					4.65	0.464					27.9	0.485
				41.9	0.52716					4.66	0.466					27.9	0.484
				42	0.528323					4.66	0.464					28	0.485
				42	0.528005					4.67	0.466					28	0.486
				42.1	0.528038					4.67	0.466					28	0.484
				42.1	0.528256					4.68	0.467					28.1	0.484
				42.1	0.52912					4.68	0.467					28.1	0.485
				42.2	0.528058					4.69	0.465					28.1	0.487
				42.2	0.528225					4.69	0.466					28.2	0.485
				42.3	0.529478					4.7	0.465					28.2	0.487
				42.3	0.527356					4.7	0.463					28.2	0.486
				42.4	0.527301					4.71	0.463					28.2	0.485
				42.4	0.528226					4.71	0.467					28.3	0.486
				42.5	0.528987					4.72	0.465					28.3	0.485
				42.5	0.527924					4.72	0.464					28.3	0.484
				42.5	0.52903					4.73	0.467					28.4	0.487
				42.6	0.528309					4.73	0.465					28.4	0.484
				42.6	0.528959					4.74	0.465					28.4	0.483
				42.7	0.528549					4.74	0.466					28.5	0.487
				42.7	0.528068					4.75	0.466					28.5	0.485
				42.8	0.528882					4.75	0.465					28.5	0.485
				42.8	0.528943					4.76	0.466					28.5	0.486
				42.9	0.52786					4.76	0.466					28.6	0.487
				42.9	0.52936					4.77	0.465					28.6	0.484
				43	0.527956					4.77	0.466					28.6	0.487
				43	0.526795					4.78	0.465					28.7	0.486
				43	0.529206					4.78	0.465					28.7	0.487
				43.1	0.52817					4.79	0.465					28.7	0.487
				43.1	0.528045					4.79	0.466					28.8	0.485
				43.2	0.52885					4.8	0.466					28.8	0.486
				43.2	0.528179					4.8	0.466					28.8	0.485
				43.3	0.528138					4.81	0.465					28.8	0.485
				43.3	0.528984					4.81	0.466					28.9	0.486
				43.4	0.529044					4.82	0.464					28.9	0.483
				43.4	0.52986					4.82	0.464					28.9	0.484
				43.4	0.527827					4.83	0.464					29	0.484
				43.5	0.528315					4.83	0.467					29	0.488
				43.5	0.529531					4.84	0.466					29	0.486
				43.6	0.528881					4.84	0.468					29.1	0.483
				43.6	0.528812					4.85	0.466					29.1	0.486
				43.7	0.528162					4.85	0.466					29.1	0.485
				43.7	0.527424					4.86	0.465					29.1	0.484
				43.8	0.528492					4.86	0.467					29.2	0.487
				43.8	0.53054					4.87	0.465					29.2	0.485
				43.9	0.530231					4.87	0.465					29.2	0.486
				43.9	0.529356					4.88	0.467					29.3	0.485
				43.9	0.528367					4.88	0.468					29.3	0.486
				44	0.527448					4.89	0.465					29.3	0.487
				44	0.528582					4.89	0.466					29.4	0.485
				44.1	0.528423					4.9	0.466					29.4	0.489
				44.1	0.528519					4.9	0.466					29.4	0.486
				44.2	0.528505					4.91	0.463					29.4	0.487
				44.2	0.528529					4.91	0.466					29.5	0.483
				44.3	0.528545					4.92	0.468					29.5	0.487
				44.3	0.529162					4.92	0.466					29.5	0.485
				44.3	0.529411					4.93	0.466					29.6	0.487
				44.4	0.529115					4.93	0.467					29.6	0.485
				44.4	0.528836					4.94	0.464					29.6	0.487
				44.5	0.529739					4.94	0.465					29.7	0.486
				44.5	0.530435					4.95	0.465					29.7	0.487
				44.6	0.529069					4.95	0.467					29.7	0.487
				44.6	0.529548					4.96	0.467					29.7	0.485
				44.7	0.528786					4.96	0.467					29.8	0.486
				44.7	0.529455					4.97	0.465					29.8	0.487
				44.8	0.529701					4.97	0.466					29.8	0.484
				44.8	0.529557					4.98	0.464					29.9	0.486
				44.8	0.529214					4.98	0.467					29.9	0.486
				44.9	0.528896					4.99	0.465					29.9	0.486
				44.9	0.529667					4.99	0.467					30	0.486
				45	0.529145					5	0.468					30	0.486
				45	0.528362					5	0.466					30	0.485
				45.1	0.52978					5.01	0.467					30	0.484
				45.1	0.529258					5.01	0.468					30.1	0.486
				45.2	0.530027					5.02	0.466					30.1	0.484
				45.2	0.529289					5.02	0.465					30.1	0.485
				45.2	0.529012					5.03	0.465					30.2	0.485
				45.3	0.529891					5.03	0.464					30.2	0.487
				45.3	0.528886					5.04	0.466					30.2	0.486
				45.4	0.530395					5.04	0.466					30.3	0.486
				45.4	0.529038					5.05	0.464					30.3	0.488
				45.5	0.529101					5.05	0.465					30.3	0.486
				45.5	0.528635					5.06	0.467					30.3	0.485
				45.6	0.530658					5.06	0.468					30.4	0.487
				45.6	0.528322					5.07	0.464					30.4	0.487
				45.7	0.530419					5.07	0.465					30.4	0.486
				45.7	0.530474					5.08	0.468					30.5	0.485
				45.7	0.529039					5.08	0.468					30.5	0.486
				45.8	0.52988					5.09	0.467					30.5	0.487
				45.8	0.529902					5.09	0.466					30.6	0.488
				45.9	0.529719					5.1	0.469					30.6	0.487
				45.9	0.530339					5.1	0.464					30.6	0.487
				46	0.529237					5.11	0.465					30.6	0.486
				46	0.530909					5.11	0.467					30.7	0.487
				46.1	0.529753					5.12	0.465					30.7	0.486
				46.1	0.529604					5.12	0.467					30.7	0.485
				46.1	0.529807					5.13	0.468					30.8	0.485
				46.2	0.530381					5.13	0.466					30.8	0.486
				46.2	0.530422					5.14	0.466					30.8	0.488
				46.3	0.530096					5.14	0.468					30.9	0.487
				46.3	0.528582					5.15	0.465					30.9	0.486
				46.4	0.529654					5.15	0.465					30.9	0.487
				46.4	0.529779					5.16	0.467					30.9	0.486
				46.5	0.529764					5.16	0.466					31	0.487
				46.5	0.527634					5.17	0.467					31	0.487
				46.6	0.528772					5.17	0.468					31	0.484
				46.6	0.529451					5.18	0.467					31.1	0.485
				46.6	0.527866					5.18	0.466					31.1	0.488
				46.7	0.529969					5.19	0.466					31.1	0.488
				46.7	0.530582					5.19	0.467					31.2	0.487
				46.8	0.530569					5.2	0.465					31.2	0.488
				46.8	0.529729					5.2	0.467					31.2	0.486
				46.9	0.528728					5.21	0.465					31.2	0.485
				46.9	0.5307					5.21	0.467					31.3	0.487
				47	0.528538					5.22	0.466					31.3	0.486
				47	0.530165					5.22	0.464					31.3	0.487
				47	0.53062					5.23	0.467					31.4	0.484
				47.1	0.527816					5.23	0.467					31.4	0.487
				47.1	0.530108					5.24	0.466					31.4	0.487
				47.2	0.531453					5.24	0.467					31.5	0.486
				47.2	0.530139					5.25	0.468					31.5	0.486
				47.3	0.529428					5.25	0.466					31.5	0.486
				47.3	0.530523					5.26	0.467					31.5	0.486
				47.4	0.530324					5.26	0.467					31.6	0.486
				47.4	0.529635					5.27	0.463					31.6	0.486
				47.5	0.530022					5.27	0.466					31.6	0.486
				47.5	0.528618					5.28	0.467					31.7	0.488
				47.5	0.530544					5.28	0.467					31.7	0.489
				47.6	0.530584					5.29	0.466					31.7	0.488
				47.6	0.530015					5.29	0.468					31.8	0.487
				47.7	0.529403					5.3	0.467					31.8	0.49
				47.7	0.530355					5.3	0.466					31.8	0.488
				47.8	0.530573					5.31	0.469					31.8	0.485
				47.8	0.530221					5.31	0.468					31.9	0.486
				47.9	0.529867					5.32	0.467					31.9	0.49
				47.9	0.530586					5.32	0.467					31.9	0.487
				47.9	0.530228					5.33	0.467					32	0.488
				48	0.530921					5.33	0.467					32	0.489
				48	0.531318					5.34	0.466					32	0.488
				48.1	0.52905					5.34	0.469					32.1	0.487
				48.1	0.529882					5.35	0.467					32.1	0.486
				48.2	0.531121					5.35	0.469					32.1	0.488
				48.2	0.532214					5.36	0.466					32.1	0.487
				48.3	0.529146					5.36	0.469					32.2	0.486
				48.3	0.53113					5.37	0.465					32.2	0.486
				48.4	0.53065					5.37	0.465					32.2	0.488
				48.4	0.530272					5.38	0.469					32.3	0.485
				48.4	0.529573					5.38	0.469					32.3	0.486
				48.5	0.530849					5.39	0.466					32.3	0.486
				48.5	0.530579					5.39	0.469					32.4	0.487
				48.6	0.529672					5.4	0.468					32.4	0.489
				48.6	0.530924					5.4	0.468					32.4	0.486
				48.7	0.52976					5.41	0.468					32.4	0.487
				48.7	0.530811					5.41	0.469					32.5	0.486
				48.8	0.530504					5.42	0.467					32.5	0.487
				48.8	0.531382					5.42	0.466					32.5	0.489
				48.8	0.529217					5.43	0.47					32.6	0.488
				48.9	0.531085					5.43	0.468					32.6	0.487
				48.9	0.531073					5.44	0.465					32.6	0.487
				49	0.531396					5.44	0.469					32.7	0.486
				49	0.529637					5.45	0.466					32.7	0.487
				49.1	0.53112					5.45	0.465					32.7	0.486
				49.1	0.530423					5.46	0.469					32.7	0.485
				49.2	0.530574					5.46	0.467					32.8	0.487
				49.2	0.530426					5.47	0.466					32.8	0.488
				49.3	0.530925					5.47	0.467					32.8	0.487
				49.3	0.531033					5.48	0.467					32.9	0.487
				49.3	0.531589					5.48	0.468					32.9	0.485
				49.4	0.532264					5.49	0.467					32.9	0.487
				49.4	0.531645					5.49	0.469					33	0.487
				49.5	0.528885					5.5	0.468					33	0.487
				49.5	0.532101					5.5	0.467					33	0.485
				49.6	0.531963					5.51	0.466					33	0.489
				49.6	0.530992					5.51	0.465					33.1	0.488
				49.7	0.530526					5.52	0.466					33.1	0.485
				49.7	0.530745					5.52	0.465					33.1	0.486
				49.7	0.530494					5.53	0.467					33.2	0.486
				49.8	0.531743					5.53	0.468					33.2	0.489
				49.8	0.531802					5.54	0.468					33.2	0.488
				49.9	0.531446					5.54	0.468					33.3	0.487
				49.9	0.531314					5.55	0.468					33.3	0.487
				50	0.530904					5.55	0.468					33.3	0.486
				50	0.531209					5.56	0.469					33.3	0.487
				50.1	0.532053					5.56	0.469					33.4	0.486
				50.1	0.530037					5.57	0.47					33.4	0.489
				50.2	0.530624					5.57	0.468					33.4	0.487
				50.2	0.529543					5.58	0.47					33.5	0.488
				50.2	0.531511					5.58	0.469					33.5	0.486
				50.3	0.533026					5.59	0.467					33.5	0.487
				50.3	0.529236					5.59	0.468					33.6	0.487
				50.4	0.530152					5.6	0.466					33.6	0.485
				50.4	0.531831					5.6	0.468					33.6	0.487
				50.5	0.531908					5.61	0.466					33.6	0.487
				50.5	0.530215					5.61	0.467					33.7	0.487
				50.6	0.531169					5.62	0.469					33.7	0.49
				50.6	0.53081					5.62	0.465					33.7	0.486
				50.6	0.53224					5.63	0.469					33.8	0.487
				50.7	0.531198					5.63	0.468					33.8	0.487
				50.7	0.532222					5.64	0.467					33.8	0.486
				50.8	0.531973					5.64	0.468					33.9	0.487
				50.8	0.531161					5.65	0.469					33.9	0.489
				50.9	0.531422					5.65	0.468					33.9	0.488
				50.9	0.531694					5.66	0.467					33.9	0.489
				51	0.531429					5.66	0.467					34	0.486
				51	0.532446					5.67	0.467					34	0.487
				51.1	0.530368					5.67	0.469					34	0.487
				51.1	0.532881					5.68	0.469					34.1	0.488
				51.1	0.532328					5.68	0.469					34.1	0.486
				51.2	0.530246					5.69	0.469					34.1	0.485
				51.2	0.531436					5.69	0.469					34.2	0.486
				51.3	0.531686					5.7	0.468					34.2	0.487
				51.3	0.531896					5.7	0.467					34.2	0.488
				51.4	0.532711					5.71	0.468					34.2	0.488
				51.4	0.53185					5.71	0.469					34.3	0.489
				51.5	0.530804					5.72	0.47					34.3	0.488
				51.5	0.532151					5.72	0.468					34.3	0.488
				51.5	0.532081					5.73	0.47					34.4	0.486
				51.6	0.531578					5.73	0.469					34.4	0.489
				51.6	0.53084					5.74	0.466					34.4	0.488
				51.7	0.532029					5.74	0.469					34.5	0.489
				51.7	0.531302					5.75	0.469					34.5	0.487
				51.8	0.533305					5.75	0.468					34.5	0.489
				51.8	0.532696					5.76	0.469					34.5	0.485
				51.9	0.532607					5.76	0.467					34.6	0.486
				51.9	0.530302					5.77	0.468					34.6	0.486
				52	0.532343					5.77	0.467					34.6	0.488
				52	0.532564					5.78	0.469					34.7	0.487
				52	0.531422					5.78	0.468					34.7	0.487
				52.1	0.531759					5.79	0.467					34.7	0.486
				52.1	0.530735					5.79	0.468					34.8	0.489
				52.2	0.531704					5.8	0.469					34.8	0.488
				52.2	0.532497					5.8	0.47					34.8	0.488
				52.3	0.529976					5.81	0.469					34.8	0.484
				52.3	0.53265					5.81	0.47					34.9	0.489
				52.4	0.531735					5.82	0.467					34.9	0.489
				52.4	0.532602					5.82	0.466					34.9	0.489
				52.4	0.532269					5.83	0.469					35	0.488
				52.5	0.532786					5.83	0.47					35	0.485
				52.5	0.533646					5.84	0.469					35	0.488
				52.6	0.532656					5.84	0.472					35.1	0.487
				52.6	0.531836					5.85	0.467					35.1	0.488
				52.7	0.531733					5.85	0.468					35.1	0.487
				52.7	0.531584					5.86	0.466					35.1	0.488
				52.8	0.531927					5.86	0.47					35.2	0.487
				52.8	0.531018					5.87	0.468					35.2	0.488
				52.9	0.534062					5.87	0.47					35.2	0.486
				52.9	0.532282					5.88	0.469					35.3	0.486
				52.9	0.530675					5.88	0.469					35.3	0.489
				53	0.531865					5.89	0.467					35.3	0.488
				53	0.532787					5.89	0.47					35.4	0.489
				53.1	0.53182					5.9	0.468					35.4	0.486
				53.1	0.532782					5.9	0.466					35.4	0.489
				53.2	0.532023					5.91	0.467					35.4	0.487
				53.2	0.532625					5.91	0.469					35.5	0.487
				53.3	0.531528					5.92	0.469					35.5	0.487
				53.3	0.532451					5.92	0.466					35.5	0.485
				53.3	0.530633					5.93	0.469					35.6	0.488
				53.4	0.531725					5.93	0.47					35.6	0.489
				53.4	0.531964					5.94	0.469					35.6	0.488
				53.5	0.532671					5.94	0.468					35.7	0.489
				53.5	0.53036					5.95	0.469					35.7	0.488
				53.6	0.532037					5.95	0.467					35.7	0.487
				53.6	0.530768					5.96	0.469					35.7	0.487
				53.7	0.53182					5.96	0.47					35.8	0.486
				53.7	0.531815					5.97	0.468					35.8	0.487
				53.8	0.532822					5.97	0.465					35.8	0.489
				53.8	0.532117					5.98	0.468					35.9	0.488
				53.8	0.53244					5.98	0.469					35.9	0.487
				53.9	0.532693					5.99	0.466					35.9	0.488
				53.9	0.532254					5.99	0.468					36	0.489
				54	0.532703					6	0.47					36	0.488
				54	0.533171					6	0.469					36	0.489
				54.1	0.532341					6.01	0.469					36	0.488
				54.1	0.532936					6.01	0.469					36.1	0.49
				54.2	0.532809					6.02	0.467					36.1	0.488
				54.2	0.531533					6.02	0.468					36.1	0.488
				54.2	0.532328					6.03	0.468					36.2	0.486
				54.3	0.532433					6.03	0.469					36.2	0.486
				54.3	0.533069					6.04	0.466					36.2	0.487
				54.4	0.531492					6.04	0.469					36.3	0.487
				54.4	0.532535					6.05	0.468					36.3	0.488
				54.5	0.531901					6.05	0.467					36.3	0.488
				54.5	0.533611					6.06	0.468					36.3	0.488
				54.6	0.531313					6.06	0.473					36.4	0.487
				54.6	0.531649					6.07	0.469					36.4	0.49
				54.7	0.533229					6.07	0.466					36.4	0.488
				54.7	0.532614					6.08	0.469					36.5	0.488
				54.7	0.534434					6.08	0.468					36.5	0.486
				54.8	0.532634					6.09	0.467					36.5	0.488
				54.8	0.532775					6.09	0.469					36.6	0.488
				54.9	0.532715					6.1	0.471					36.6	0.489
				54.9	0.533642					6.1	0.468					36.6	0.488
				55	0.531531					6.11	0.468					36.6	0.486
				55	0.532318					6.11	0.471					36.7	0.487
				55.1	0.532681					6.12	0.469					36.7	0.487
				55.1	0.53267					6.12	0.468					36.7	0.487
				55.1	0.534182					6.13	0.468					36.8	0.486
				55.2	0.533058					6.13	0.468					36.8	0.487
				55.2	0.532101					6.14	0.469					36.8	0.487
				55.3	0.532924					6.14	0.47					36.9	0.487
				55.3	0.533216					6.15	0.47					36.9	0.489
				55.4	0.533164					6.15	0.469					36.9	0.489
				55.4	0.53266					6.16	0.467					36.9	0.488
				55.5	0.534058					6.16	0.468					37	0.489
				55.5	0.533241					6.17	0.47					37	0.487
				55.6	0.53307					6.17	0.467					37	0.487
				55.6	0.531795					6.18	0.47					37.1	0.487
				55.6	0.532563					6.18	0.468					37.1	0.487
				55.7	0.532509					6.19	0.468					37.1	0.489
				55.7	0.533127					6.19	0.469					37.2	0.486
				55.8	0.53265					6.2	0.471					37.2	0.488
				55.8	0.533319					6.2	0.468					37.2	0.487
				55.9	0.533351					6.21	0.468					37.2	0.487
				55.9	0.533281					6.21	0.471					37.3	0.489
				56	0.533566					6.22	0.467					37.3	0.488
				56	0.532967					6.22	0.468					37.3	0.489
				56	0.532881					6.23	0.471					37.4	0.489
				56.1	0.53507					6.23	0.468					37.4	0.49
				56.1	0.533656					6.24	0.47					37.4	0.489
				56.2	0.531754					6.24	0.47					37.5	0.489
				56.2	0.533864					6.25	0.471					37.5	0.49
				56.3	0.533748					6.25	0.467					37.5	0.488
				56.3	0.532763					6.26	0.47					37.5	0.486
				56.4	0.534657					6.26	0.468					37.6	0.488
				56.4	0.534937					6.27	0.47					37.6	0.487
				56.5	0.533972					6.27	0.467					37.6	0.49
				56.5	0.533673					6.28	0.469					37.7	0.489
				56.5	0.533999					6.28	0.468					37.7	0.489
				56.6	0.532151					6.29	0.467					37.7	0.487
				56.6	0.533743					6.29	0.47					37.8	0.487
				56.7	0.533198					6.3	0.47					37.8	0.486
				56.7	0.531663					6.3	0.469					37.8	0.491
				56.8	0.53269					6.31	0.469					37.8	0.488
				56.8	0.533821					6.31	0.469					37.9	0.489
				56.9	0.534484					6.32	0.469					37.9	0.49
				56.9	0.532277					6.32	0.471					37.9	0.487
				56.9	0.531532					6.33	0.468					38	0.488
				57	0.532759					6.33	0.469					38	0.488
				57	0.534069					6.34	0.468					38	0.488
				57.1	0.532434					6.34	0.468					38.1	0.489
				57.1	0.534313					6.35	0.471					38.1	0.491
				57.2	0.533181					6.35	0.47					38.1	0.489
				57.2	0.532954					6.36	0.47					38.1	0.49
				57.3	0.530896					6.36	0.469					38.2	0.488
				57.3	0.531909					6.37	0.47					38.2	0.489
				57.4	0.532818					6.37	0.469					38.2	0.488
				57.4	0.53331					6.38	0.47					38.3	0.49
				57.4	0.531691					6.38	0.469					38.3	0.49
				57.5	0.533511					6.39	0.471					38.3	0.488
				57.5	0.532628					6.39	0.47					38.4	0.486
				57.6	0.532397					6.4	0.47					38.4	0.488
				57.6	0.533619					6.4	0.469					38.4	0.487
				57.7	0.532314					6.41	0.468					38.4	0.488
				57.7	0.53293					6.41	0.468					38.5	0.488
				57.8	0.533458					6.42	0.469					38.5	0.487
				57.8	0.533949					6.42	0.468					38.5	0.49
				57.8	0.533212					6.43	0.47					38.6	0.488
				57.9	0.533983					6.43	0.471					38.6	0.488
				57.9	0.532894					6.44	0.467					38.6	0.491
				58	0.534519					6.44	0.471					38.7	0.489
				58	0.535645					6.45	0.469					38.7	0.49
				58.1	0.533175					6.45	0.47					38.7	0.488
				58.1	0.534792					6.46	0.467					38.7	0.488
				58.2	0.532577					6.46	0.47					38.8	0.488
				58.2	0.534805					6.47	0.471					38.8	0.486
				58.3	0.533229					6.47	0.471					38.8	0.488
				58.3	0.533134					6.48	0.471					38.9	0.489
				58.3	0.534211					6.48	0.468					38.9	0.487
				58.4	0.533493					6.49	0.47					38.9	0.489
				58.4	0.534725					6.49	0.469					39	0.488
				58.5	0.533651					6.5	0.468					39	0.49
				58.5	0.534102					6.5	0.469					39	0.489
				58.6	0.533255					6.51	0.468					39	0.486
				58.6	0.535248					6.51	0.47					39.1	0.489
				58.7	0.535455					6.52	0.47					39.1	0.487
				58.7	0.535034					6.52	0.469					39.1	0.49
				58.7	0.533388					6.53	0.47					39.2	0.488
				58.8	0.534041					6.53	0.469					39.2	0.489
				58.8	0.533845					6.54	0.468					39.2	0.49
				58.9	0.53365					6.54	0.471					39.3	0.488
				58.9	0.532412					6.55	0.469					39.3	0.49
				59	0.534014					6.55	0.47					39.3	0.487
				59	0.534612					6.56	0.468					39.3	0.486
				59.1	0.535005					6.56	0.471					39.4	0.489
				59.1	0.534166					6.57	0.47					39.4	0.489
				59.2	0.534944					6.57	0.468					39.4	0.489
				59.2	0.534015					6.58	0.471					39.5	0.489
				59.2	0.533841					6.58	0.472					39.5	0.49
				59.3	0.53305					6.59	0.47					39.5	0.486
				59.3	0.532547					6.59	0.469					39.6	0.488
				59.4	0.532536					6.6	0.468					39.6	0.487
				59.4	0.533786					6.6	0.469					39.6	0.486
				59.5	0.535205					6.61	0.47					39.6	0.487
				59.5	0.53363					6.61	0.471					39.7	0.49
				59.6	0.534549					6.62	0.469					39.7	0.49
				59.6	0.534417					6.62	0.47					39.7	0.489
				59.6	0.534177					6.63	0.471					39.8	0.489
				59.7	0.533435					6.63	0.471					39.8	0.488
				59.7	0.533917					6.64	0.467					39.8	0.49
				59.8	0.534109					6.64	0.47					39.9	0.49
				59.8	0.533644					6.65	0.47					39.9	0.488
				59.9	0.533919					6.65	0.47					39.9	0.487
				59.9	0.534642					6.66	0.47					39.9	0.49
				60	0.534267					6.66	0.47					40	0.489
				60	0.53379					6.67	0.471					40	0.488
				60.1	0.534296					6.67	0.471					40	0.488
				60.1	0.534234					6.68	0.469					40.1	0.49
				60.1	0.534022					6.68	0.47					40.1	0.49
				60.2	0.535098					6.69	0.469					40.1	0.49
				60.2	0.534139					6.69	0.469					40.2	0.489
				60.3	0.533145					6.7	0.471					40.2	0.488
				60.3	0.535426					6.7	0.469					40.2	0.487
				60.4	0.535596					6.71	0.468					40.2	0.489
				60.4	0.534501					6.71	0.469					40.3	0.489
				60.5	0.533323					6.72	0.473					40.3	0.488
				60.5	0.534467					6.72	0.471					40.3	0.489
				60.5	0.534022					6.73	0.469					40.4	0.489
				60.6	0.53458					6.73	0.472					40.4	0.488
				60.6	0.533863					6.74	0.47					40.4	0.489
				60.7	0.534065					6.74	0.472					40.5	0.489
				60.7	0.533306					6.75	0.472					40.5	0.49
				60.8	0.535034					6.75	0.47					40.5	0.489
				60.8	0.534061					6.76	0.468					40.5	0.487
				60.9	0.534126					6.76	0.47					40.6	0.49
				60.9	0.533189					6.77	0.471					40.6	0.488
				61	0.534415					6.77	0.472					40.6	0.486
				61	0.532314					6.78	0.47					40.7	0.49
				61	0.534685					6.78	0.472					40.7	0.49
				61.1	0.533806					6.79	0.471					40.7	0.488
				61.1	0.535111					6.79	0.471					40.8	0.489
				61.2	0.534346					6.8	0.473					40.8	0.488
				61.2	0.533914					6.8	0.47					40.8	0.489
				61.3	0.535532					6.81	0.473					40.8	0.488
				61.3	0.533357					6.81	0.473					40.9	0.489
				61.4	0.534445					6.82	0.471					40.9	0.489
				61.4	0.533683					6.82	0.468					40.9	0.492
				61.4	0.533405					6.83	0.472					41	0.49
				61.5	0.534667					6.83	0.472					41	0.489
				61.5	0.534077					6.84	0.472					41	0.488
				61.6	0.534167					6.84	0.473					41.1	0.487
				61.6	0.534924					6.85	0.471					41.1	0.49
				61.7	0.534847					6.85	0.469					41.1	0.489
				61.7	0.533405					6.86	0.471					41.1	0.487
				61.8	0.535431					6.86	0.471					41.2	0.49
				61.8	0.535192					6.87	0.471					41.2	0.49
				61.9	0.533789					6.87	0.47					41.2	0.488
				61.9	0.535414					6.88	0.472					41.3	0.489
				61.9	0.534947					6.88	0.472					41.3	0.49
				62	0.535064					6.89	0.469					41.3	0.491
				62	0.533236					6.89	0.473					41.4	0.491
				62.1	0.533883					6.9	0.473					41.4	0.488
				62.1	0.533233					6.9	0.472					41.4	0.489
				62.2	0.533642					6.91	0.47					41.4	0.488
				62.2	0.536578					6.91	0.472					41.5	0.488
				62.3	0.533872					6.92	0.471					41.5	0.489
				62.3	0.534821					6.92	0.469					41.5	0.488
				62.3	0.535759					6.93	0.472					41.6	0.489
				62.4	0.535484					6.93	0.47					41.6	0.49
				62.4	0.535597					6.94	0.466					41.6	0.489
				62.5	0.533669					6.94	0.471					41.7	0.49
				62.5	0.535251					6.95	0.471					41.7	0.489
				62.6	0.534341					6.95	0.47					41.7	0.489
				62.6	0.535231					6.96	0.467					41.7	0.486
				62.7	0.533408					6.96	0.473					41.8	0.49
				62.7	0.534171					6.97	0.471					41.8	0.489
				62.8	0.535076					6.97	0.469					41.8	0.489
				62.8	0.534868					6.98	0.471					41.9	0.488
				62.8	0.535129					6.98	0.471					41.9	0.49
				62.9	0.534813					6.99	0.469					41.9	0.491
				62.9	0.534531					6.99	0.469					42	0.491
				63	0.534034					7	0.473					42	0.489
				63	0.535603					7	0.471					42	0.487
				63.1	0.53606					7.01	0.47					42	0.49
				63.1	0.53441					7.01	0.471					42.1	0.488
				63.2	0.535083					7.02	0.471					42.1	0.49
				63.2	0.534626					7.02	0.473					42.1	0.488
				63.2	0.535673					7.03	0.472					42.2	0.488
				63.3	0.534396					7.03	0.47					42.2	0.489
				63.3	0.535144					7.04	0.47					42.2	0.491
				63.4	0.536303					7.04	0.471					42.3	0.492
				63.4	0.535773					7.05	0.47					42.3	0.489
				63.5	0.534386					7.05	0.471					42.3	0.489
				63.5	0.53513					7.06	0.47					42.3	0.489
				63.6	0.535314					7.06	0.472					42.4	0.491
				63.6	0.536149					7.07	0.471					42.4	0.49
				63.7	0.536047					7.07	0.471					42.4	0.488
				63.7	0.535671					7.08	0.471					42.5	0.489
				63.7	0.535409					7.08	0.472					42.5	0.49
				63.8	0.534511					7.09	0.471					42.5	0.488
				63.8	0.534812					7.09	0.473					42.6	0.489
				63.9	0.534849					7.1	0.473					42.6	0.49
				63.9	0.534103					7.1	0.469					42.6	0.49
				64	0.535712					7.11	0.469					42.6	0.489
				64	0.535876					7.11	0.47					42.7	0.489
				64.1	0.535933					7.12	0.473					42.7	0.49
				64.1	0.535685					7.12	0.47					42.7	0.49
				64.1	0.536159					7.13	0.473					42.8	0.491
				64.2	0.53525					7.13	0.47					42.8	0.49
				64.2	0.535682					7.14	0.47					42.8	0.489
				64.3	0.536136					7.14	0.471					42.9	0.488
				64.3	0.535034					7.15	0.472					42.9	0.488
				64.4	0.534441					7.15	0.472					42.9	0.491
				64.4	0.535808					7.16	0.47					42.9	0.489
				64.5	0.53619					7.16	0.471					43	0.491
				64.5	0.535683					7.17	0.473					43	0.489
				64.6	0.535521					7.17	0.47					43	0.488
				64.6	0.535836					7.18	0.472					43.1	0.489
				64.6	0.534279					7.18	0.473					43.1	0.488
				64.7	0.535504					7.19	0.47					43.1	0.489
				64.7	0.536785					7.19	0.471					43.2	0.489
				64.8	0.534779					7.2	0.473					43.2	0.489
				64.8	0.53584					7.2	0.469					43.2	0.489
				64.9	0.535113					7.21	0.473					43.2	0.49
				64.9	0.535453					7.21	0.474					43.3	0.488
				65	0.53639					7.22	0.469					43.3	0.49
				65	0.535477					7.22	0.471					43.3	0.489
				65	0.535374					7.23	0.471					43.4	0.488
				65.1	0.536112					7.23	0.47					43.4	0.488
				65.1	0.535482					7.24	0.47					43.4	0.49
				65.2	0.535601					7.24	0.473					43.5	0.488
				65.2	0.534481					7.25	0.472					43.5	0.489
				65.3	0.535278					7.25	0.471					43.5	0.49
				65.3	0.534936					7.26	0.473					43.5	0.489
				65.4	0.536085					7.26	0.472					43.6	0.488
				65.4	0.535208					7.27	0.47					43.6	0.49
				65.5	0.534878					7.27	0.47					43.6	0.489
				65.5	0.536646					7.28	0.474					43.7	0.489
				65.5	0.536173					7.28	0.473					43.7	0.489
				65.6	0.535509					7.29	0.471					43.7	0.487
				65.6	0.535261					7.29	0.472					43.8	0.491
				65.7	0.535103					7.3	0.472					43.8	0.489
				65.7	0.536013					7.3	0.472					43.8	0.49
				65.8	0.535299					7.31	0.469					43.8	0.488
				65.8	0.53464					7.31	0.472					43.9	0.489
				65.9	0.536472					7.32	0.471					43.9	0.487
				65.9	0.535193					7.32	0.47					43.9	0.489
				65.9	0.536333					7.33	0.471					44	0.49
				66	0.536241					7.33	0.471					44	0.489
				66	0.536001					7.34	0.471					44	0.49
				66.1	0.536143					7.34	0.471					44.1	0.491
				66.1	0.536156					7.35	0.473					44.1	0.489
				66.2	0.536635					7.35	0.47					44.1	0.488
				66.2	0.536523					7.36	0.472					44.1	0.49
				66.3	0.535561					7.36	0.473					44.2	0.49
				66.3	0.535818					7.37	0.472					44.2	0.491
				66.4	0.535061					7.37	0.471					44.2	0.49
				66.4	0.534749					7.38	0.473					44.3	0.488
				66.4	0.536819					7.38	0.475					44.3	0.49
				66.5	0.536244					7.39	0.471					44.3	0.49
				66.5	0.535777					7.39	0.471					44.4	0.49
				66.6	0.536518					7.4	0.472					44.4	0.491
				66.6	0.536341					7.4	0.472					44.4	0.49
				66.7	0.536507					7.41	0.471					44.4	0.49
				66.7	0.535846					7.41	0.473					44.5	0.493
				66.8	0.53647					7.42	0.472					44.5	0.49
				66.8	0.536042					7.42	0.471					44.5	0.488
				66.8	0.535706					7.43	0.472					44.6	0.49
				66.9	0.536216					7.43	0.473					44.6	0.487
				66.9	0.535862					7.44	0.469					44.6	0.489
				67	0.535625					7.44	0.471					44.7	0.49
				67	0.535681					7.45	0.473					44.7	0.489
				67.1	0.537221					7.45	0.471					44.7	0.489
				67.1	0.535547					7.46	0.472					44.7	0.489
				67.2	0.536793					7.46	0.469					44.8	0.492
				67.2	0.535193					7.47	0.471					44.8	0.488
				67.3	0.536981					7.47	0.474					44.8	0.491
				67.3	0.535897					7.48	0.472					44.9	0.488
				67.3	0.537706					7.48	0.472					44.9	0.492
				67.4	0.535489					7.49	0.471					44.9	0.492
				67.4	0.534867					7.49	0.472					45	0.49
				67.5	0.535876					7.5	0.474					45	0.489
				67.5	0.535698					7.5	0.472					45	0.489
				67.6	0.537005					7.51	0.47					45	0.489
				67.6	0.536434					7.51	0.472					45.1	0.49
				67.7	0.537158					7.52	0.472					45.1	0.487
				67.7	0.53546					7.52	0.469					45.1	0.489
				67.7	0.536428					7.53	0.475					45.2	0.489
				67.8	0.536116					7.53	0.47					45.2	0.489
				67.8	0.535894					7.54	0.47					45.2	0.49
				67.9	0.536513					7.54	0.473					45.3	0.487
				67.9	0.53683					7.55	0.473					45.3	0.489
				68	0.536482					7.55	0.471					45.3	0.491
				68	0.536213					7.56	0.472					45.3	0.488
				68.1	0.535509					7.56	0.473					45.4	0.487
				68.1	0.537264					7.57	0.472					45.4	0.489
				68.2	0.536293					7.57	0.47					45.4	0.489
				68.2	0.536873					7.58	0.472					45.5	0.488
				68.2	0.53638					7.58	0.472					45.5	0.491
				68.3	0.535359					7.59	0.47					45.5	0.49
				68.3	0.536096					7.59	0.471					45.6	0.492
				68.4	0.536356					7.6	0.472					45.6	0.488
				68.4	0.536553					7.6	0.471					45.6	0.488
				68.5	0.537074					7.61	0.475					45.6	0.489
				68.5	0.5367					7.61	0.472					45.7	0.49
				68.6	0.535314					7.62	0.472					45.7	0.489
				68.6	0.536935					7.62	0.471					45.7	0.491
				68.6	0.53667					7.63	0.472					45.8	0.488
				68.7	0.536551					7.63	0.47					45.8	0.489
				68.7	0.536661					7.64	0.472					45.8	0.489
				68.8	0.536752					7.64	0.474					45.9	0.488
				68.8	0.535864					7.65	0.472					45.9	0.491
				68.9	0.535183					7.65	0.473					45.9	0.489
				68.9	0.536072					7.66	0.47					45.9	0.489
				69	0.537942					7.66	0.471					46	0.488
				69	0.537668					7.67	0.47					46	0.488
				69.1	0.536521					7.67	0.471					46	0.488
				69.1	0.536689					7.68	0.47					46.1	0.489
				69.1	0.536633					7.68	0.472					46.1	0.487
				69.2	0.535113					7.69	0.472					46.1	0.489
				69.2	0.536276					7.69	0.472					46.2	0.489
				69.3	0.537277					7.7	0.473					46.2	0.49
				69.3	0.535272					7.7	0.473					46.2	0.49
				69.4	0.536416					7.71	0.473					46.2	0.489
				69.4	0.538173					7.71	0.472					46.3	0.489
				69.5	0.536509					7.72	0.47					46.3	0.489
				69.5	0.534502					7.72	0.47					46.3	0.488
				69.5	0.536333					7.73	0.472					46.4	0.489
				69.6	0.53773					7.73	0.474					46.4	0.489
				69.6	0.536142					7.74	0.471					46.4	0.491
				69.7	0.536697					7.74	0.472					46.5	0.489
				69.7	0.537324					7.75	0.473					46.5	0.489
				69.8	0.536474					7.75	0.473					46.5	0.489
				69.8	0.537351					7.76	0.473					46.5	0.489
				69.9	0.535821					7.76	0.472					46.6	0.489
				69.9	0.536134					7.77	0.474					46.6	0.489
				70	0.536469					7.77	0.472					46.6	0.488
				70	0.537126					7.78	0.474					46.7	0.489
				70	0.536785					7.78	0.472					46.7	0.489
				70.1	0.536601					7.79	0.472					46.7	0.489
				70.1	0.536221					7.79	0.473					46.8	0.488
				70.2	0.536569					7.8	0.474					46.8	0.488
				70.2	0.536175					7.8	0.473					46.8	0.488
				70.3	0.537541					7.81	0.474					46.8	0.488
				70.3	0.536253					7.81	0.471					46.9	0.493
				70.4	0.535506					7.82	0.471					46.9	0.49
				70.4	0.536817					7.82	0.472					46.9	0.491
				70.4	0.537494					7.83	0.473					47	0.489
				70.5	0.537993					7.83	0.473					47	0.489
				70.5	0.535434					7.84	0.47					47	0.491
				70.6	0.537281					7.84	0.472					47.1	0.489
				70.6	0.536583					7.85	0.471					47.1	0.487
				70.7	0.537772					7.85	0.47					47.1	0.488
				70.7	0.537413					7.86	0.473					47.1	0.489
				70.8	0.537758					7.86	0.476					47.2	0.49
				70.8	0.537131					7.87	0.474					47.2	0.489
				70.9	0.53717					7.87	0.47					47.2	0.489
				70.9	0.535818					7.88	0.474					47.3	0.491
				70.9	0.537569					7.88	0.473					47.3	0.489
				71	0.538085					7.89	0.472					47.3	0.487
				71	0.537039					7.89	0.474					47.4	0.488
				71.1	0.536985					7.9	0.472					47.4	0.487
				71.1	0.537457					7.9	0.471					47.4	0.491
				71.2	0.536486					7.91	0.471					47.4	0.492
				71.2	0.536459					7.91	0.474					47.5	0.491
				71.3	0.53785					7.92	0.471					47.5	0.488
				71.3	0.537999					7.92	0.471					47.5	0.489
				71.3	0.537429					7.93	0.474					47.6	0.489
				71.4	0.536732					7.93	0.474					47.6	0.49
				71.4	0.53665					7.94	0.469					47.6	0.488
				71.5	0.537424					7.94	0.471					47.7	0.491
				71.5	0.537193					7.95	0.471					47.7	0.491
				71.6	0.537082					7.95	0.472					47.7	0.489
				71.6	0.538029					7.96	0.473					47.7	0.491
				71.7	0.536892					7.96	0.475					47.8	0.49
				71.7	0.537413					7.97	0.469					47.8	0.489
				71.8	0.536874					7.97	0.472					47.8	0.49
				71.8	0.536129					7.98	0.473					47.9	0.49
				71.8	0.537121					7.98	0.473					47.9	0.488
				71.9	0.538141					7.99	0.471					47.9	0.489
				71.9	0.536964					7.99	0.473					48	0.49
				72	0.53767					8	0.474					48	0.49
				72	0.537028					8	0.474					48	0.49
				72.1	0.537023					8.01	0.472					48	0.487
				72.1	0.537601					8.01	0.473					48.1	0.489
				72.2	0.536677					8.02	0.47					48.1	0.488
				72.2	0.536458					8.02	0.471					48.1	0.488
				72.2	0.536895					8.03	0.473					48.2	0.491
				72.3	0.536823					8.03	0.472					48.2	0.49
				72.3	0.537433					8.04	0.471					48.2	0.489
				72.4	0.537047					8.04	0.473					48.3	0.489
				72.4	0.535996					8.05	0.473					48.3	0.487
				72.5	0.538081					8.05	0.473					48.3	0.49
				72.5	0.537726					8.06	0.473					48.3	0.49
				72.6	0.537971					8.06	0.473					48.4	0.489
				72.6	0.537595					8.07	0.472					48.4	0.49
				72.7	0.535946					8.07	0.469					48.4	0.492
				72.7	0.537255					8.08	0.475					48.5	0.489
				72.7	0.537207					8.08	0.476					48.5	0.491
				72.8	0.537769					8.09	0.471					48.5	0.488
				72.8	0.537476					8.09	0.473					48.6	0.49
				72.9	0.538063					8.1	0.472					48.6	0.491
				72.9	0.539036					8.1	0.473					48.6	0.49
				73	0.53658					8.11	0.473					48.6	0.489
				73	0.536729					8.11	0.473					48.7	0.49
				73.1	0.537686					8.12	0.473					48.7	0.49
				73.1	0.537736					8.12	0.471					48.7	0.49
				73.1	0.536062					8.13	0.473					48.8	0.489
				73.2	0.536817					8.13	0.475					48.8	0.49
				73.2	0.536761					8.14	0.472					48.8	0.489
				73.3	0.536947					8.14	0.472					48.9	0.491
				73.3	0.537331					8.15	0.475					48.9	0.489
				73.4	0.537661					8.15	0.472					48.9	0.488
				73.4	0.53788					8.16	0.472					48.9	0.49
				73.5	0.536653					8.16	0.472					49	0.487
				73.5	0.537012					8.17	0.472					49	0.49
				73.6	0.538414					8.17	0.473					49	0.49
				73.6	0.536818					8.18	0.473					49.1	0.489
				73.6	0.537778					8.18	0.472					49.1	0.488
				73.7	0.537312					8.19	0.471					49.1	0.487
				73.7	0.537462					8.19	0.474					49.2	0.49
				73.8	0.536857					8.2	0.473					49.2	0.489
				73.8	0.538478					8.2	0.473					49.2	0.488
				73.9	0.537372					8.21	0.473					49.2	0.488
				73.9	0.536986					8.21	0.474					49.3	0.489
				74	0.537684					8.22	0.473					49.3	0.489
				74	0.537022					8.22	0.474					49.3	0.489
				74	0.537389					8.23	0.472					49.4	0.49
				74.1	0.537509					8.23	0.474					49.4	0.489
				74.1	0.537955					8.24	0.474					49.4	0.488
				74.2	0.537147					8.24	0.475					49.5	0.489
				74.2	0.537745					8.25	0.473					49.5	0.492
				74.3	0.537911					8.25	0.471					49.5	0.49
				74.3	0.537176					8.26	0.472					49.5	0.491
				74.4	0.537129					8.26	0.472					49.6	0.49
				74.4	0.537933					8.27	0.471					49.6	0.491
				74.5	0.538018					8.27	0.472					49.6	0.489
				74.5	0.536664					8.28	0.474					49.7	0.488
				74.5	0.537164					8.28	0.472					49.7	0.49
				74.6	0.537918					8.29	0.47					49.7	0.491
				74.6	0.537447					8.29	0.472					49.8	0.491
				74.7	0.538278					8.3	0.472					49.8	0.491
				74.7	0.537616					8.3	0.471					49.8	0.489
				74.8	0.537159					8.31	0.471					49.8	0.489
				74.8	0.53735					8.31	0.472					49.9	0.488
				74.9	0.538019					8.32	0.474					49.9	0.489
				74.9	0.537446					8.32	0.474					49.9	0.489
				74.9	0.537119					8.33	0.472					50	0.49
				75	0.536701					8.33	0.473					50	0.489
				75	0.538132					8.34	0.471					50	0.49
				75.1	0.536449					8.34	0.474					50.1	0.491
				75.1	0.537589					8.35	0.475					50.1	0.49
				75.2	0.536814					8.35	0.471					50.1	0.487
				75.2	0.537671					8.36	0.473					50.1	0.488
				75.3	0.536708					8.36	0.475					50.2	0.489
				75.3	0.536673					8.37	0.474					50.2	0.488
				75.4	0.537738					8.37	0.472					50.2	0.49
				75.4	0.537032					8.38	0.474					50.3	0.49
				75.4	0.537923					8.38	0.472					50.3	0.49
				75.5	0.537446					8.39	0.473					50.3	0.492
				75.5	0.536884					8.39	0.473					50.4	0.489
				75.6	0.538391					8.4	0.472					50.4	0.49
				75.6	0.537252					8.4	0.473					50.4	0.49
				75.7	0.537099					8.41	0.473					50.4	0.49
				75.7	0.538556					8.41	0.475					50.5	0.491
				75.8	0.53843					8.42	0.474					50.5	0.489
				75.8	0.536915					8.42	0.472					50.5	0.49
				75.8	0.537762					8.43	0.473					50.6	0.489
				75.9	0.538927					8.43	0.475					50.6	0.489
				75.9	0.537488					8.44	0.47					50.6	0.489
				76	0.537138					8.44	0.474					50.7	0.489
				76	0.538293					8.45	0.471					50.7	0.488
				76.1	0.538102					8.45	0.471					50.7	0.49
				76.1	0.538769					8.46	0.473					50.7	0.491
				76.2	0.537843					8.46	0.473					50.8	0.49
				76.2	0.537209					8.47	0.473					50.8	0.489
				76.3	0.538149					8.47	0.472					50.8	0.491
				76.3	0.538292					8.48	0.474					50.9	0.491
				76.3	0.538011					8.48	0.473					50.9	0.489
				76.4	0.538389					8.49	0.469					50.9	0.487
				76.4	0.536959					8.49	0.473					51	0.489
				76.5	0.537965					8.5	0.475					51	0.49
				76.5	0.537025					8.5	0.472					51	0.49
				76.6	0.538656					8.51	0.473					51	0.489
				76.6	0.537214					8.51	0.475					51.1	0.492
				76.7	0.538913					8.52	0.473					51.1	0.491
				76.7	0.537644					8.52	0.471					51.1	0.487
				76.7	0.537242					8.53	0.475					51.2	0.489
				76.8	0.537342					8.53	0.475					51.2	0.49
				76.8	0.537718					8.54	0.471					51.2	0.489
				76.9	0.538315					8.54	0.473					51.3	0.49
				76.9	0.535822					8.55	0.472					51.3	0.49
				77	0.537201					8.55	0.473					51.3	0.491
				77	0.537486					8.56	0.474					51.3	0.491
				77.1	0.538457					8.56	0.476					51.4	0.492
				77.1	0.538883					8.57	0.474					51.4	0.491
				77.2	0.538256					8.57	0.472					51.4	0.49
				77.2	0.538406					8.58	0.476					51.5	0.49
				77.2	0.538104					8.58	0.475					51.5	0.49
				77.3	0.537782					8.59	0.473					51.5	0.489
				77.3	0.538314					8.59	0.472					51.6	0.488
				77.4	0.537876					8.6	0.473					51.6	0.491
				77.4	0.538288					8.6	0.473					51.6	0.489
				77.5	0.53861					8.61	0.472					51.6	0.488
				77.5	0.538998					8.61	0.475					51.7	0.491
				77.6	0.537914					8.62	0.474					51.7	0.49
				77.6	0.538024					8.62	0.471					51.7	0.49
				77.6	0.536684					8.63	0.475					51.8	0.49
				77.7	0.537805					8.63	0.472					51.8	0.488
				77.7	0.537655					8.64	0.473					51.8	0.49
				77.8	0.537619					8.64	0.472					51.9	0.488
				77.8	0.538286					8.65	0.474					51.9	0.488
				77.9	0.538892					8.65	0.474					51.9	0.491
				77.9	0.538428					8.66	0.474					51.9	0.49
				78	0.539391					8.66	0.476					52	0.487
				78	0.538833					8.67	0.475					52	0.491
				78.1	0.538863					8.67	0.472					52	0.49
				78.1	0.536662					8.68	0.473					52.1	0.489
				78.1	0.537932					8.68	0.472					52.1	0.49
				78.2	0.539131					8.69	0.474					52.1	0.488
				78.2	0.536993					8.69	0.474					52.2	0.489
				78.3	0.53954					8.7	0.474					52.2	0.489
				78.3	0.537936					8.7	0.473					52.2	0.493
				78.4	0.537018					8.71	0.472					52.2	0.489
				78.4	0.539101					8.71	0.475					52.3	0.489
				78.5	0.538212					8.72	0.472					52.3	0.489
				78.5	0.53729					8.72	0.477					52.3	0.49
				78.5	0.537995					8.73	0.475					52.4	0.49
				78.6	0.538154					8.73	0.474					52.4	0.491
				78.6	0.538551					8.74	0.474					52.4	0.486
				78.7	0.539456					8.74	0.472					52.5	0.491
				78.7	0.539227					8.75	0.476					52.5	0.489
				78.8	0.538941					8.75	0.472					52.5	0.492
				78.8	0.539168					8.76	0.475					52.5	0.489
				78.9	0.538428					8.76	0.476					52.6	0.489
				78.9	0.538574					8.77	0.474					52.6	0.489
				79	0.538422					8.77	0.473					52.6	0.491
				79	0.538591					8.78	0.474					52.7	0.49
				79	0.538653					8.78	0.475					52.7	0.489
				79.1	0.538046					8.79	0.472					52.7	0.49
				79.1	0.53932					8.79	0.473					52.8	0.492
				79.2	0.540221					8.8	0.474					52.8	0.488
				79.2	0.538589					8.8	0.473					52.8	0.49
				79.3	0.539152					8.81	0.472					52.8	0.49
				79.3	0.538763					8.81	0.474					52.9	0.492
				79.4	0.538609					8.82	0.472					52.9	0.487
				79.4	0.538537					8.82	0.474					52.9	0.489
				79.4	0.538985					8.83	0.476					53	0.489
				79.5	0.539098					8.83	0.472					53	0.488
				79.5	0.538993					8.84	0.472					53	0.491
				79.6	0.539226					8.84	0.471					53.1	0.491
				79.6	0.539049					8.85	0.473					53.1	0.489
				79.7	0.538072					8.85	0.474					53.1	0.488
				79.7	0.537492					8.86	0.471					53.1	0.491
				79.8	0.540017					8.86	0.475					53.2	0.49
				79.8	0.53776					8.87	0.472					53.2	0.491
				79.9	0.538994					8.87	0.471					53.2	0.49
				79.9	0.540043					8.88	0.475					53.3	0.488
				79.9	0.538057					8.88	0.473					53.3	0.489
				80	0.53924					8.89	0.476					53.3	0.491
				80	0.537018					8.89	0.473					53.4	0.491
				80.1	0.537386					8.9	0.476					53.4	0.49
				80.1	0.537289					8.9	0.472					53.4	0.493
				80.2	0.53992					8.91	0.473					53.4	0.49
				80.2	0.539406					8.91	0.475					53.5	0.49
				80.3	0.538747					8.92	0.474					53.5	0.49
				80.3	0.538348					8.92	0.471					53.5	0.488
				80.3	0.538033					8.93	0.473					53.6	0.489
				80.4	0.539155					8.93	0.475					53.6	0.49
				80.4	0.538519					8.94	0.471					53.6	0.488
				80.5	0.538969					8.94	0.473					53.7	0.49
				80.5	0.538041					8.95	0.476					53.7	0.492
				80.6	0.537554					8.95	0.472					53.7	0.488
				80.6	0.53832					8.96	0.473					53.7	0.491
				80.7	0.537132					8.96	0.474					53.8	0.491
				80.7	0.539411					8.97	0.473					53.8	0.491
				80.8	0.539145					8.97	0.473					53.8	0.49
				80.8	0.53867					8.98	0.476					53.9	0.49
				80.8	0.538696					8.98	0.474					53.9	0.49
				80.9	0.538946					8.99	0.474					53.9	0.491
				80.9	0.538831					8.99	0.475					54	0.492
				81	0.53863					9	0.475					54	0.491
				81	0.538763					9	0.474					54	0.489
				81.1	0.538693					9.01	0.473					54	0.492
				81.1	0.539389					9.01	0.478					54.1	0.49
				81.2	0.538223					9.02	0.472					54.1	0.489
				81.2	0.539806					9.02	0.472					54.1	0.491
				81.2	0.538863					9.03	0.474					54.2	0.491
				81.3	0.539387					9.03	0.471					54.2	0.49
				81.3	0.538649					9.04	0.473					54.2	0.489
				81.4	0.539383					9.04	0.473					54.3	0.491
				81.4	0.539682					9.05	0.476					54.3	0.49
				81.5	0.53823					9.05	0.474					54.3	0.491
				81.5	0.53886					9.06	0.474					54.3	0.492
				81.6	0.539179					9.06	0.478					54.4	0.49
				81.6	0.539028					9.07	0.474					54.4	0.49
				81.7	0.538996					9.07	0.473					54.4	0.49
				81.7	0.538634					9.08	0.475					54.5	0.489
				81.7	0.540143					9.08	0.477					54.5	0.49
				81.8	0.537285					9.09	0.473					54.5	0.489
				81.8	0.539159					9.09	0.474					54.6	0.491
				81.9	0.539631					9.1	0.475					54.6	0.491
				81.9	0.540152					9.1	0.474					54.6	0.491
				82	0.540189					9.11	0.472					54.6	0.489
				82	0.540398					9.11	0.473					54.7	0.491
				82.1	0.539497					9.12	0.475					54.7	0.49
				82.1	0.539346					9.12	0.474					54.7	0.489
				82.1	0.538827					9.13	0.477					54.8	0.491
				82.2	0.539731					9.13	0.474					54.8	0.492
				82.2	0.53908					9.14	0.472					54.8	0.489
				82.3	0.539371					9.14	0.477					54.9	0.491
				82.3	0.539706					9.15	0.474					54.9	0.491
				82.4	0.539041					9.15	0.474					54.9	0.489
				82.4	0.539775					9.16	0.472					54.9	0.489
				82.5	0.538892					9.16	0.478					55	0.49
				82.5	0.54027					9.17	0.474					55	0.488
				82.6	0.539043					9.17	0.473					55	0.49
				82.6	0.537926					9.18	0.475					55.1	0.49
				82.6	0.540254					9.18	0.476					55.1	0.489
				82.7	0.537922					9.19	0.471					55.1	0.491
				82.7	0.538598					9.19	0.473					55.2	0.49
				82.8	0.538353					9.2	0.475					55.2	0.491
				82.8	0.540213					9.2	0.474					55.2	0.489
				82.9	0.538495					9.21	0.473					55.2	0.489
				82.9	0.538811					9.21	0.474					55.3	0.49
				83	0.538132					9.22	0.473					55.3	0.49
				83	0.539542					9.22	0.473					55.3	0.491
				83	0.538673					9.23	0.473					55.4	0.492
				83.1	0.53945					9.23	0.476					55.4	0.49
				83.1	0.539206					9.24	0.475					55.4	0.492
				83.2	0.538357					9.24	0.473					55.5	0.491
				83.2	0.538134					9.25	0.473					55.5	0.491
				83.3	0.539463					9.25	0.477					55.5	0.491
				83.3	0.540628					9.26	0.472					55.5	0.49
				83.4	0.53918					9.26	0.476					55.6	0.488
				83.4	0.538974					9.27	0.474					55.6	0.49
				83.5	0.538676					9.27	0.474					55.6	0.49
				83.5	0.539054					9.28	0.475					55.7	0.49
				83.5	0.539171					9.28	0.473					55.7	0.491
				83.6	0.539572					9.29	0.472					55.7	0.492
				83.6	0.540053					9.29	0.475					55.8	0.488
				83.7	0.538223					9.3	0.475					55.8	0.489
				83.7	0.538366					9.3	0.473					55.8	0.491
				83.8	0.539273					9.31	0.473					55.8	0.491
				83.8	0.53964					9.31	0.475					55.9	0.49
				83.9	0.540432					9.32	0.473					55.9	0.49
				83.9	0.539859					9.32	0.472					55.9	0.49
				83.9	0.539401					9.33	0.475					56	0.491
				84	0.539945					9.33	0.476					56	0.492
				84	0.539475					9.34	0.472					56	0.492
				84.1	0.540236					9.34	0.475					56.1	0.491
				84.1	0.539876					9.35	0.478					56.1	0.488
				84.2	0.54006					9.35	0.477					56.1	0.49
				84.2	0.540294					9.36	0.473					56.1	0.49
				84.3	0.54046					9.36	0.474					56.2	0.492
				84.3	0.540044					9.37	0.473					56.2	0.492
				84.4	0.538959					9.37	0.472					56.2	0.489
				84.4	0.540045					9.38	0.476					56.3	0.489
				84.4	0.539457					9.38	0.473					56.3	0.49
				84.5	0.539399					9.39	0.475					56.3	0.491
				84.5	0.540306					9.39	0.475					56.4	0.49
				84.6	0.538759					9.4	0.475					56.4	0.492
				84.6	0.539222					9.4	0.475					56.4	0.49
				84.7	0.540075					9.41	0.476					56.4	0.491
				84.7	0.539269					9.41	0.476					56.5	0.494
				84.8	0.539584					9.42	0.473					56.5	0.489
				84.8	0.540278					9.42	0.472					56.5	0.489
				84.8	0.540233					9.43	0.478					56.6	0.492
				84.9	0.53961					9.43	0.474					56.6	0.489
				84.9	0.539077					9.44	0.475					56.6	0.493
				85	0.54034					9.44	0.473					56.7	0.49
				85	0.538198					9.45	0.474					56.7	0.489
				85.1	0.53847					9.45	0.476					56.7	0.491
				85.1	0.540786					9.46	0.474					56.7	0.49
				85.2	0.539548					9.46	0.475					56.8	0.489
				85.2	0.53858					9.47	0.477					56.8	0.49
				85.3	0.540171					9.47	0.473					56.8	0.49
				85.3	0.540804					9.48	0.473					56.9	0.489
				85.3	0.539216					9.48	0.476					56.9	0.491
				85.4	0.540038					9.49	0.471					56.9	0.489
				85.4	0.540493					9.49	0.476					57	0.49
				85.5	0.540708					9.5	0.476					57	0.49
				85.5	0.540433					9.5	0.476					57	0.49
				85.6	0.539234					9.51	0.475					57	0.489
				85.6	0.540044					9.51	0.475					57.1	0.49
				85.7	0.539281					9.52	0.475					57.1	0.491
				85.7	0.538216					9.52	0.474					57.1	0.492
				85.7	0.539156					9.53	0.477					57.2	0.49
				85.8	0.53898					9.53	0.477					57.2	0.49
				85.8	0.53942					9.54	0.474					57.2	0.491
				85.9	0.540834					9.54	0.477					57.3	0.489
				85.9	0.540004					9.55	0.475					57.3	0.49
				86	0.539076					9.55	0.475					57.3	0.49
				86	0.539302					9.56	0.474					57.3	0.495
				86.1	0.540456					9.56	0.474					57.4	0.49
				86.1	0.539897					9.57	0.474					57.4	0.493
				86.2	0.540624					9.57	0.475					57.4	0.492
				86.2	0.539716					9.58	0.475					57.5	0.487
				86.2	0.53913					9.58	0.475					57.5	0.49
				86.3	0.539319					9.59	0.473					57.5	0.492
				86.3	0.539565					9.59	0.475					57.6	0.491
				86.4	0.539217					9.6	0.475					57.6	0.49
				86.4	0.538813					9.6	0.475					57.6	0.49
				86.5	0.540762					9.61	0.476					57.6	0.49
				86.5	0.541107					9.61	0.476					57.7	0.488
				86.6	0.540379					9.62	0.473					57.7	0.49
				86.6	0.541399					9.62	0.475					57.7	0.489
				86.6	0.539371					9.63	0.473					57.8	0.49
				86.7	0.540404					9.63	0.476					57.8	0.489
				86.7	0.54096					9.64	0.474					57.8	0.489
				86.8	0.540204					9.64	0.476					57.9	0.492
				86.8	0.539424					9.65	0.476					57.9	0.491
				86.9	0.541712					9.65	0.474					57.9	0.489
				86.9	0.539256					9.66	0.473					57.9	0.49
				87	0.540751					9.66	0.475					58	0.491
				87	0.539719					9.67	0.473					58	0.49
				87.1	0.539122					9.67	0.471					58	0.491
				87.1	0.54051					9.68	0.477					58.1	0.49
				87.1	0.540113					9.68	0.476					58.1	0.49
				87.2	0.539822					9.69	0.474					58.1	0.49
				87.2	0.540872					9.69	0.476					58.2	0.491
				87.3	0.540593					9.7	0.475					58.2	0.489
				87.3	0.539175					9.7	0.476					58.2	0.49
				87.4	0.53872					9.71	0.476					58.2	0.492
				87.4	0.539653					9.71	0.476					58.3	0.49
				87.5	0.540405					9.72	0.473					58.3	0.492
				87.5	0.539744					9.72	0.472					58.3	0.492
				87.5	0.539297					9.73	0.475					58.4	0.49
				87.6	0.540267					9.73	0.474					58.4	0.487
				87.6	0.539333					9.74	0.471					58.4	0.491
				87.7	0.540829					9.74	0.478					58.5	0.491
				87.7	0.540771					9.75	0.474					58.5	0.492
				87.8	0.540424					9.75	0.473					58.5	0.488
				87.8	0.539789					9.76	0.472					58.5	0.49
				87.9	0.540653					9.76	0.476					58.6	0.488
				87.9	0.539488					9.77	0.477					58.6	0.49
				88	0.538906					9.77	0.474					58.6	0.49
				88	0.540013					9.78	0.477					58.7	0.491
				88	0.541025					9.78	0.473					58.7	0.492
				88.1	0.540723					9.79	0.473					58.7	0.491
				88.1	0.539932					9.79	0.476					58.8	0.492
				88.2	0.538931					9.8	0.476					58.8	0.492
				88.2	0.539898					9.8	0.475					58.8	0.491
				88.3	0.539689					9.81	0.473					58.8	0.492
				88.3	0.539772					9.81	0.477					58.9	0.488
				88.4	0.540466					9.82	0.476					58.9	0.49
				88.4	0.540903					9.82	0.475					58.9	0.49
				88.4	0.541738					9.83	0.478					59	0.491
				88.5	0.540397					9.83	0.475					59	0.49
				88.5	0.539287					9.84	0.475					59	0.489
				88.6	0.540753					9.84	0.476					59.1	0.491
				88.6	0.539793					9.85	0.474					59.1	0.492
				88.7	0.539689					9.85	0.474					59.1	0.491
				88.7	0.539535					9.86	0.477					59.1	0.49
				88.8	0.542122					9.86	0.476					59.2	0.491
				88.8	0.540391					9.87	0.474					59.2	0.492
				88.9	0.54083					9.87	0.473					59.2	0.489
				88.9	0.540126					9.88	0.476					59.3	0.491
				88.9	0.53984					9.88	0.476					59.3	0.489
				89	0.541724					9.89	0.473					59.3	0.489
				89	0.539951					9.89	0.474					59.4	0.49
				89.1	0.540199					9.9	0.476					59.4	0.491
				89.1	0.540822					9.9	0.473					59.4	0.491
				89.2	0.539202					9.91	0.475					59.4	0.489
				89.2	0.540809					9.91	0.476					59.5	0.49
				89.3	0.540544					9.92	0.475					59.5	0.492
				89.3	0.540524					9.92	0.476					59.5	0.492
				89.3	0.539081					9.93	0.476					59.6	0.491
				89.4	0.540838					9.93	0.475					59.6	0.49
				89.4	0.540889					9.94	0.474					59.6	0.489
				89.5	0.540117					9.94	0.475					59.7	0.493
				89.5	0.539419					9.95	0.475					59.7	0.491
				89.6	0.53914					9.95	0.473					59.7	0.491
				89.6	0.539092					9.96	0.474					59.7	0.491
				89.7	0.541191					9.96	0.477					59.8	0.492
				89.7	0.540727					9.97	0.476					59.8	0.49
				89.8	0.539703					9.97	0.473					59.8	0.489
				89.8	0.541114					9.98	0.475					59.9	0.488
				89.8	0.541162					9.98	0.475					59.9	0.493
[truncated: 3 more rows]
